# Supplementary material for: Unraveling the Root Proteome Changes and Its Relationship to Molecular Mechanism Underlying Salt Stress Response in Radish (Raphanus sativus L.)
Source: Front Plant Sci. 2017 Jul 14;8:1192. doi: 10.3389/fpls.2017.01192 (PMC5509946; doi:10.3389/fpls.2017.01192)
Supplement: Table S1 — Primers used for RT-qPCR analysis. [file Table1.XLSX]

## Sheet: Sheet1
Table S1 Primers used for RT-qPCR analysis
Transcript/Protein ID	Description	Gene	Primer	Sequence
Rsa1.0_00891.1_g00009.1	hexokinase	HXK	F	ACTTAGGAGGAACGAACT
				TGAGGAGGAATAGAGACTT
Rsa1.0_00224.1_g00043.1	Elongation factor 1	EF-1	F	TGCTGATGATGATGATGATA
			R	GATGACTTTCCACTCTCTT
CL13563.Contig1_CKA	ascorbate peroxidase	APX	F	TTGTAGCATCAGGAAGTC
			R	AAGGAACGAAGAGGAGTA
Rsa1.0_02836.1_g00003.1	chaperonin 20	CPN20	F	TAGATGAGGAAGGTAAGGT
			R	GGACAGAGGTTATGATGAG
CL2774.Contig1_CKA	dehydrin protein	DHN	F	TTCATCATTCGTCTCTTACA
			R	CCTCTGCCATAGTTATCG
CL334.Contig4_NAU-LB	VHA-A3	VHA-A3	F	CAATCATCATCCATCCATTC
			R	TCATCGTCTTCGTATTCG
Rsa1.0_00231.1_g00009.1	Pyruvate kinase	PK	F	TGTGAAGTTGTTGATGGT
			R	ATGCGGTGATAATGGAAT
CL1418.Contig1_NAU-LB	beta-1,3-glucanase	Glu	F	AAGCCGAAGTAAGTGTAG
			R	CAACGATGTCAGATTCAAG
CL5220.Contig2_NAU-YH	glutathione S-transferase TAU 19	GSTU19	F	ACTGAACATAGATAGGAACC
			R	GTGGACATTGGATTGATTG
