# Supplementary material for: Unraveling the Root Proteome Changes and Its Relationship to Molecular Mechanism Underlying Salt Stress Response in Radish (Raphanus sativus L.)
Source: Front Plant Sci. 2017 Jul 14;8:1192. doi: 10.3389/fpls.2017.01192 (PMC5509946; doi:10.3389/fpls.2017.01192)
Supplement: Table S2 — GO term classification for the identified protein species. [file Table2.XLSX]

## Sheet: Sheet1
Table S2 GO term classification for the identified protein species.
Ontology	Class	Number_of_Raphanus	Proteins_of_Raphanus;
biological_process	biological adhesion	39	CL12696.Contig1_CKA; Rsa1.0_01180.1_g00011.1; Rsa1.0_01070.1_g00006.1; Rsa1.0_05162.1_g00002.1; CL14117.Contig1_CKA; CL146.Contig1_NAU-YH; CL1803.Contig7_NAU-YH; CL2586.Contig1_NAU-YH; CL287.Contig5_CKA; CL7581.Contig1_NAU-LB; CL9411.Contig2_CKA; Rsa1.0_00133.1_g00013.1; Rsa1.0_00169.1_g00013.1; Rsa1.0_00288.1_g00014.1; Rsa1.0_00339.1_g00007.1; Rsa1.0_00490.1_g00001.1; Rsa1.0_00549.1_g00015.1; Rs…
biological_process	biological regulation	1821	CL3308.Contig2_NAU-LB; Unigene19675_NAU-LB; Rsa1.0_00192.1_g00023.1; Rsa1.0_03185.1_g00001.1; CL1025.Contig1_NAU-LB; CL2756.Contig4_NAU-LB; CL3437.Contig2_CKA; CL4326.Contig1_CKA; CL4802.Contig2_NAU-YH; Rsa1.0_00021.1_g00012.1; Rsa1.0_00032.1_g00005.1; Rsa1.0_00036.1_g00006.1; Rsa1.0_00179.1_g00026.1; Rsa1.0_00218.1_g00031.1; Rsa1.0_00273.1_g00011.1; Rsa1.0_00712.1_g00005.1; Rsa1.0_00835.1_g00013…
			NAU-LB; CL2892.Contig1_NAU-YH; CL4325.Contig2_NAU-YH; CL4325.Contig3_NAU-YH; CL5357.Contig1_CKA; CL5766.Contig1_NAU-LB; CL6006.Contig1_CKA; CL6397.Contig1_NAU-LB; CL6992.Contig1_NAU-LB; CL714.Contig1_CKA; CL8225.Contig1_NAU-LB; CL9159.Contig3_NAU-LB; CL961.Contig1_CKA; CL961.Contig3_CKA; Rsa1.0_00002.1_g00084.1; Rsa1.0_00033.1_g00032.1; Rsa1.0_00097.1_g00024.1; Rsa1.0_00144.1_g00026.1; Rsa1.0_001…
biological_process	cellular component organization or biogenesis	1830	CL1739.Contig1_CKA; Rsa1.0_00035.1_g00016.1; Rsa1.0_00098.1_g00034.1; Rsa1.0_03978.1_g00002.1; Rsa1.0_00361.1_g00003.1; Rsa1.0_02054.1_g00005.1; Rsa1.0_02054.1_g00006.1; Rsa1.0_02185.1_g00006.1; Rsa1.0_00192.1_g00023.1; Rsa1.0_03185.1_g00001.1; Rsa1.0_00409.1_g00024.1; Rsa1.0_00418.1_g00001.1; CL12935.Contig1_CKA; CL2335.Contig6_CKA; CL366.Contig1_CKA; CL6006.Contig1_CKA; CL9850.Contig1_CKA; CL98…
			.1_g00001.1; Rsa1.0_01750.1_g00004.1; Rsa1.0_01923.1_g00013.1; Rsa1.0_01984.1_g00004.1; Rsa1.0_02068.1_g00005.1; Rsa1.0_02145.1_g00001.1; Rsa1.0_02540.1_g00002.1; Rsa1.0_02786.1_g00003.1; Rsa1.0_03782.1_g00003.1; Rsa1.0_09527.1_g00002.1; Unigene20549_CKA; Unigene29819_CKA; Unigene485_NAU-LB; Unigene703_CKA; CL3787.Contig3_NAU-LB; Rsa1.0_00874.1_g00003.1; Rsa1.0_02913.1_g00006.1; Rsa1.0_03058.1_g0…
biological_process	cellular process	4582	Rsa1.0_00031.1_g00014.1; Rsa1.0_00133.1_g00014.1; Rsa1.0_00026.1_g00031.1; Rsa1.0_00228.1_g00023.1; Rsa1.0_03427.1_g00002.1; CL1025.Contig1_NAU-LB; CL1084.Contig1_CKA; CL1102.Contig2_CKA; CL11071.Contig3_CKA; CL11205.Contig1_CKA; CL13234.Contig2_NAU-YH; CL1350.Contig4_CKA; CL1466.Contig2_NAU-YH; CL14662.Contig1_CKA; CL1594.Contig2_NAU-YH; CL1717.Contig2_NAU-YH; CL226.Contig1_NAU-LB; CL2312.Contig…
			B; CL1440.Contig6_NAU-LB; Rsa1.0_00324.1_g00019.1; Rsa1.0_02674.1_g00002.1; Rsa1.0_05818.1_g00002.1; Unigene19405_CKA; CL54.Contig2_NAU-LB; Rsa1.0_03104.1_g00001.1; CL6535.Contig1_NAU-LB; CL6723.Contig3_NAU-YH; CL8325.Contig2_NAU-LB; Rsa1.0_00096.1_g00023.1; Rsa1.0_00664.1_g00008.1; Rsa1.0_00853.1_g00006.1; Rsa1.0_01196.1_g00015.1; Rsa1.0_01282.1_g00006.1; Rsa1.0_02659.1_g00001.1; Rsa1.0_05972.1_…
			L6521.Contig2_CKA; CL6742.Contig1_CKA; CL6969.Contig1_NAU-YH; CL7132.Contig2_NAU-LB; CL7189.Contig1_CKA; CL754.Contig2_CKA; CL785.Contig1_CKA; CL9571.Contig1_CKA; Rsa1.0_00002.1_g00006.1; Rsa1.0_00008.1_g00017.1; Rsa1.0_00017.1_g00020.1; Rsa1.0_00017.1_g00037.1; Rsa1.0_00019.1_g00028.1; Rsa1.0_00019.1_g00057.1; Rsa1.0_00025.1_g00023.1; Rsa1.0_00031.1_g00019.1; Rsa1.0_00038.1_g00036.1; Rsa1.0_0004…
			03.1; Unigene14756_NAU-LB; Unigene29828_CKA; CL5703.Contig1_CKA; CL8903.Contig2_NAU-LB; Rsa1.0_00123.1_g00018.1; CL1109.Contig1_CKA; Rsa1.0_00708.1_g00014.1; Rsa1.0_00784.1_g00004.1; Unigene1705_CKA; Rsa1.0_01466.1_g00001.1; CL2219.Contig3_NAU-YH; CL9279.Contig2_CKA; Rsa1.0_00035.1_g00018.1; Rsa1.0_00128.1_g00048.1; Rsa1.0_00931.1_g00014.1; Rsa1.0_05279.1_g00003.1; Rsa1.0_08598.1_g00002.1; Unigen…
biological_process	developmental process	1449	CL10880.Contig2_NAU-YH; Rsa1.0_00531.1_g00004.1; Rsa1.0_02466.1_g00007.1; Rsa1.0_03581.1_g00001.1; Rsa1.0_01336.1_g00007.1; Rsa1.0_11500.1_g00001.1; Rsa1.0_00391.1_g00008.1; Rsa1.0_00047.1_g00030.1; Rsa1.0_00056.1_g00044.1; Rsa1.0_00825.1_g00016.1; CL11069.Contig2_NAU-YH; CL4027.Contig1_NAU-YH; CL4333.Contig1_CKA; CL5133.Contig1_NAU-LB; CL7239.Contig2_NAU-LB; Rsa1.0_00006.1_g00061.1; Rsa1.0_00014…
			008.1; Rsa1.0_02269.1_g00004.1; Rsa1.0_05704.1_g00001.1; Unigene1281_CKA; Unigene7612_NAU-LB; Rsa1.0_00097.1_g00023.1; Rsa1.0_00526.1_g00013.1; CL9343.Contig3_NAU-LB; Rsa1.0_02294.1_g00003.1; Unigene4326_NAU-LB; CL4358.Contig1_NAU-LB; Rsa1.0_00069.1_g00042.1; Rsa1.0_00457.1_g00037.1; Rsa1.0_02092.1_g00007.1; CL5357.Contig1_CKA; CL95.Contig2_NAU-LB; Rsa1.0_00492.1_g00012.1; CL11302.Contig1_CKA; Rs…
biological_process	establishment of localization	1435	CL1025.Contig1_NAU-LB; CL1084.Contig1_CKA; CL1102.Contig2_CKA; CL11071.Contig3_CKA; CL11205.Contig1_CKA; CL13234.Contig2_NAU-YH; CL1350.Contig4_CKA; CL1466.Contig2_NAU-YH; CL14662.Contig1_CKA; CL1594.Contig2_NAU-YH; CL1717.Contig2_NAU-YH; CL226.Contig1_NAU-LB; CL2312.Contig1_CKA; CL2335.Contig6_CKA; CL2383.Contig4_NAU-LB; CL2756.Contig4_NAU-LB; CL2803.Contig5_CKA; CL2803.Contig7_CKA; CL2964.Conti…
			.1; Rsa1.0_03111.1_g00002.1; Rsa1.0_03521.1_g00004.1; Rsa1.0_07110.1_g00001.1; Unigene15119_NAU-LB; Rsa1.0_01156.1_g00008.1; CL1217.Contig1_CKA; CL1340.Contig1_CKA; CL1966.Contig1_CKA; CL2196.Contig1_CKA; CL3247.Contig2_CKA; CL4318.Contig2_CKA; CL7025.Contig2_CKA; CL7251.Contig1_CKA; Rsa1.0_00052.1_g00011.1; Rsa1.0_00086.1_g00003.1; Rsa1.0_00959.1_g00001.1; Rsa1.0_00963.1_g00010.1; Rsa1.0_01303.1…
biological_process	growth	405	Rsa1.0_00227.1_g00016.1; Rsa1.0_09772.1_g00001.1; Rsa1.0_00079.1_g00039.1; Rsa1.0_02246.1_g00002.1; CL3247.Contig2_CKA; Rsa1.0_01303.1_g00002.1; Rsa1.0_01323.1_g00001.1; Unigene15105_CKA; Rsa1.0_02532.1_g00005.1; Rsa1.0_12814.1_g00001.1; Unigene27308_CKA; Rsa1.0_01173.1_g00007.1; Rsa1.0_00094.1_g00016.1; Rsa1.0_00283.1_g00005.1; Rsa1.0_00301.1_g00038.1; Rsa1.0_00707.1_g00006.1; Rsa1.0_00961.1_g00…
biological_process	immune system process	472	CL3622.Contig3_NAU-LB; CL384.Contig1_CKA; CL5501.Contig2_NAU-LB; CL8049.Contig3_NAU-YH; Rsa1.0_00025.1_g00041.1; Rsa1.0_00087.1_g00045.1; Rsa1.0_00220.1_g00018.1; Rsa1.0_00228.1_g00011.1; Rsa1.0_00387.1_g00033.1; Rsa1.0_00867.1_g00015.1; Rsa1.0_00981.1_g00006.1; Rsa1.0_01198.1_g00001.1; Rsa1.0_02786.1_g00003.1; Rsa1.0_03538.1_g00002.1; Rsa1.0_04005.1_g00003.1; Rsa1.0_10460.1_g00002.1; Unigene2050…
biological_process	localization	1517	CL1025.Contig1_NAU-LB; CL1084.Contig1_CKA; CL1102.Contig2_CKA; CL11071.Contig3_CKA; CL11205.Contig1_CKA; CL13234.Contig2_NAU-YH; CL1350.Contig4_CKA; CL1466.Contig2_NAU-YH; CL14662.Contig1_CKA; CL1594.Contig2_NAU-YH; CL1717.Contig2_NAU-YH; CL226.Contig1_NAU-LB; CL2312.Contig1_CKA; CL2335.Contig6_CKA; CL2383.Contig4_NAU-LB; CL2756.Contig4_NAU-LB; CL2803.Contig5_CKA; CL2803.Contig7_CKA; CL2964.Conti…
			285.1_g00019.1; Rsa1.0_00333.1_g00008.1; Rsa1.0_00567.1_g00009.1; Rsa1.0_00589.1_g00023.1; Rsa1.0_01135.1_g00004.1; Rsa1.0_01176.1_g00003.1; Rsa1.0_01866.1_g00007.1; Rsa1.0_03649.1_g00005.1; Rsa1.0_07201.1_g00001.1; Rsa1.0_07597.1_g00002.1; Rsa1.0_08145.1_g00003.1; Unigene29695_CKA; Rsa1.0_01018.1_g00014.1; CL5987.Contig2_CKA; Rsa1.0_00218.1_g00034.1; Rsa1.0_01339.1_g00007.1; Rsa1.0_06303.1_g0000…
biological_process	locomotion	9	Rsa1.0_00196.1_g00022.1; Rsa1.0_00418.1_g00001.1; CL2054.Contig3_NAU-LB; Rsa1.0_00484.1_g00006.1; Rsa1.0_01070.1_g00006.1; Rsa1.0_02805.1_g00001.1; Rsa1.0_05162.1_g00002.1; Unigene17760_NAU-LB; Unigene30442_NAU-YH;
biological_process	metabolic process	4525	Rsa1.0_00026.1_g00031.1; Rsa1.0_00228.1_g00023.1; Rsa1.0_03427.1_g00002.1; Rsa1.0_00077.1_g00004.1; CL11821.Contig1_NAU-YH; Rsa1.0_00599.1_g00013.1; Rsa1.0_01537.1_g00003.1; Rsa1.0_06364.1_g00001.1; CL1739.Contig1_CKA; Rsa1.0_00035.1_g00016.1; Rsa1.0_00098.1_g00034.1; Rsa1.0_03978.1_g00002.1; Rsa1.0_00170.1_g00024.1; Rsa1.0_00318.1_g00019.1; Rsa1.0_00807.1_g00004.1; Rsa1.0_00845.1_g00003.1; Rsa1.…
			_NAU-YH; Unigene223_NAU-LB; Unigene7994_CKA; Unigene8207_CKA; Unigene20676_NAU-LB; CL12890.Contig2_CKA; CL5438.Contig1_NAU-LB; Rsa1.0_01146.1_g00008.1; Rsa1.0_00008.1_g00021.1; Rsa1.0_00038.1_g00024.1; Rsa1.0_00094.1_g00018.1; Rsa1.0_00107.1_g00005.1; Rsa1.0_00330.1_g00003.1; Rsa1.0_00966.1_g00009.1; Rsa1.0_02478.1_g00009.1; Rsa1.0_02492.1_g00003.1; Rsa1.0_03738.1_g00004.1; Unigene15924_NAU-YH; U…
			gene5538_NAU-LB; Unigene890_NAU-YH; Rsa1.0_00009.1_g00042.1; Rsa1.0_00879.1_g00007.1; Rsa1.0_01417.1_g00004.1; Rsa1.0_03570.1_g00002.1; Unigene757_NAU-LB; Rsa1.0_00041.1_g00028.1; Rsa1.0_07110.1_g00001.1; Rsa1.0_00296.1_g00011.1; Rsa1.0_00304.1_g00004.1; Rsa1.0_00604.1_g00005.1; Rsa1.0_02195.1_g00002.1; CL13407.Contig1_CKA; CL3725.Contig1_NAU-YH; CL3819.Contig2_CKA; Rsa1.0_00547.1_g00010.1; Unige…
			Rsa1.0_00101.1_g00012.1; Rsa1.0_00301.1_g00045.1; Unigene28479_CKA; Rsa1.0_01768.1_g00009.1; CL841.Contig1_CKA; Rsa1.0_00410.1_g00015.1; Rsa1.0_00556.1_g00024.1; Rsa1.0_00595.1_g00001.1; Rsa1.0_01678.1_g00011.1; Rsa1.0_28958.1_g00001.1; CL146.Contig1_NAU-YH; CL1543.Contig7_CKA; CL1676.Contig3_NAU-LB; CL7581.Contig1_NAU-LB; Rsa1.0_00078.1_g00028.1; Rsa1.0_00179.1_g00002.1; Rsa1.0_00366.1_g00008.1;…
biological_process	multi-organism process	789	CL3622.Contig3_NAU-LB; CL384.Contig1_CKA; CL5501.Contig2_NAU-LB; CL8049.Contig3_NAU-YH; Rsa1.0_00025.1_g00041.1; Rsa1.0_00087.1_g00045.1; Rsa1.0_00220.1_g00018.1; Rsa1.0_00228.1_g00011.1; Rsa1.0_00387.1_g00033.1; Rsa1.0_00867.1_g00015.1; Rsa1.0_00981.1_g00006.1; Rsa1.0_01198.1_g00001.1; Rsa1.0_02786.1_g00003.1; Rsa1.0_03538.1_g00002.1; Rsa1.0_04005.1_g00003.1; Rsa1.0_10460.1_g00002.1; Unigene2050…
biological_process	multicellular organismal process	1405	CL10880.Contig2_NAU-YH; Rsa1.0_00531.1_g00004.1; Rsa1.0_02466.1_g00007.1; Rsa1.0_03581.1_g00001.1; Rsa1.0_01336.1_g00007.1; Rsa1.0_11500.1_g00001.1; Rsa1.0_00391.1_g00008.1; CL11069.Contig2_NAU-YH; CL4027.Contig1_NAU-YH; CL4333.Contig1_CKA; CL5133.Contig1_NAU-LB; CL7239.Contig2_NAU-LB; Rsa1.0_00006.1_g00061.1; Rsa1.0_00014.1_g00020.1; Rsa1.0_00017.1_g00040.1; Rsa1.0_00048.1_g00022.1; Rsa1.0_00051…
			00008.1; Rsa1.0_02086.1_g00005.1; Rsa1.0_02442.1_g00003.1; Rsa1.0_03626.1_g00001.1; Rsa1.0_07877.1_g00002.1; Rsa1.0_14694.1_g00001.1; Rsa1.0_14779.1_g00001.1; Unigene20994_NAU-YH; Unigene27377_NAU-YH; Unigene4093_NAU-LB; CL14425.Contig1_CKA; CL1446.Contig2_NAU-LB; CL5241.Contig2_NAU-YH; Rsa1.0_00387.1_g00056.1; Rsa1.0_02748.1_g00007.1; Rsa1.0_00105.1_g00034.1; Rsa1.0_00153.1_g00039.1; Rsa1.0_0051…
biological_process	negative regulation of biological process	449	CL3927.Contig1_NAU-LB; CL10742.Contig1_NAU-YH; CL2210.Contig1_NAU-YH; CL7462.Contig2_NAU-YH; Rsa1.0_00054.1_g00003.1; Rsa1.0_00192.1_g00020.1; Rsa1.0_01200.1_g00004.1; Rsa1.0_01685.1_g00006.1; Rsa1.0_02281.1_g00003.1; Rsa1.0_04086.1_g00002.1; Rsa1.0_08677.1_g00001.1; Rsa1.0_15978.1_g00001.1; Unigene13233_CKA; Unigene14567_NAU-YH; Unigene14897_NAU-LB; Unigene17498_NAU-YH; Unigene19356_NAU-LB; CL12…
biological_process	positive regulation of biological process	331	Unigene19675_NAU-LB; Rsa1.0_03581.1_g00001.1; Unigene8096_CKA; Rsa1.0_00108.1_g00019.1; CL2053.Contig1_CKA; CL2053.Contig2_CKA; CL6923.Contig1_CKA; CL8877.Contig1_NAU-YH; Rsa1.0_00230.1_g00008.1; Rsa1.0_03576.1_g00004.1; Rsa1.0_12814.1_g00001.1; Rsa1.0_16035.1_g00001.1; Unigene27308_CKA; Rsa1.0_00079.1_g00039.1; Rsa1.0_02246.1_g00002.1; CL6644.Contig1_CKA; CL1669.Contig7_CKA; CL5751.Contig1_NAU-L…
biological_process	regulation of biological process	1643	Unigene19675_NAU-LB; CL1025.Contig1_NAU-LB; CL2756.Contig4_NAU-LB; CL3437.Contig2_CKA; CL4326.Contig1_CKA; CL4802.Contig2_NAU-YH; Rsa1.0_00021.1_g00012.1; Rsa1.0_00032.1_g00005.1; Rsa1.0_00036.1_g00006.1; Rsa1.0_00179.1_g00026.1; Rsa1.0_00218.1_g00031.1; Rsa1.0_00273.1_g00011.1; Rsa1.0_00712.1_g00005.1; Rsa1.0_00835.1_g00013.1; Rsa1.0_01837.1_g00006.1; Rsa1.0_00121.1_g00017.1; CL12626.Contig1_CKA…
			ntig2_NAU-YH; Rsa1.0_00034.1_g00033.1; Rsa1.0_00037.1_g00013.1; Rsa1.0_00050.1_g00018.1; Rsa1.0_00077.1_g00024.1; Rsa1.0_00114.1_g00030.1; Rsa1.0_00417.1_g00022.1; Rsa1.0_00496.1_g00008.1; Rsa1.0_00686.1_g00009.1; Rsa1.0_00826.1_g00009.1; Rsa1.0_00933.1_g00011.1; Rsa1.0_00939.1_g00005.1; Rsa1.0_01048.1_g00004.1; Rsa1.0_01112.1_g00016.1; Rsa1.0_01170.1_g00015.1; Rsa1.0_01292.1_g00007.1; Rsa1.0_013…
biological_process	reproduction	801	CL10880.Contig2_NAU-YH; Rsa1.0_00531.1_g00004.1; Rsa1.0_02466.1_g00007.1; Rsa1.0_03581.1_g00001.1; CL1113.Contig2_NAU-YH; CL11389.Contig1_NAU-YH; CL11821.Contig1_NAU-YH; CL13284.Contig1_CKA; CL13903.Contig1_NAU-YH; CL1937.Contig1_CKA; CL2305.Contig1_CKA; CL2446.Contig7_NAU-YH; CL2773.Contig2_CKA; CL3466.Contig1_CKA; CL3565.Contig2_NAU-LB; CL360.Contig1_NAU-LB; CL360.Contig2_NAU-LB; CL4264.Contig1…
biological_process	reproductive process	764	CL10880.Contig2_NAU-YH; Rsa1.0_00531.1_g00004.1; Rsa1.0_02466.1_g00007.1; Rsa1.0_03581.1_g00001.1; CL1113.Contig2_NAU-YH; CL11389.Contig1_NAU-YH; CL11821.Contig1_NAU-YH; CL13284.Contig1_CKA; CL13903.Contig1_NAU-YH; CL1937.Contig1_CKA; CL2305.Contig1_CKA; CL2446.Contig7_NAU-YH; CL2773.Contig2_CKA; CL3466.Contig1_CKA; CL3565.Contig2_NAU-LB; CL360.Contig1_NAU-LB; CL360.Contig2_NAU-LB; CL4264.Contig1…
biological_process	response to stimulus	2832	CL2279.Contig2_NAU-YH; CL3177.Contig3_CKA; CL3177.Contig4_CKA; CL4933.Contig2_NAU-LB; CL6529.Contig1_CKA; CL683.Contig1_CKA; CL994.Contig2_NAU-YH; Rsa1.0_00037.1_g00047.1; Rsa1.0_00207.1_g00006.1; Rsa1.0_00399.1_g00006.1; Rsa1.0_00438.1_g00011.1; Rsa1.0_00483.1_g00003.1; Rsa1.0_00659.1_g00003.1; Rsa1.0_00707.1_g00021.1; Rsa1.0_00707.1_g00022.1; Rsa1.0_00856.1_g00003.1; Rsa1.0_00933.1_g00011.1; Rs…
			0_04511.1_g00003.1; Rsa1.0_04845.1_g00001.1; Rsa1.0_04881.1_g00002.1; Rsa1.0_04933.1_g00002.1; Rsa1.0_05043.1_g00001.1; Rsa1.0_05632.1_g00002.1; Rsa1.0_07722.1_g00002.1; Rsa1.0_08429.1_g00002.1; Rsa1.0_20579.1_g00001.1; Rsa1.0_30163.1_g00001.1; Rsa1.0_54691.1_g00001.1; Unigene15463_NAU-LB; Unigene16721_NAU-LB; Unigene17601_NAU-LB; Unigene18311_CKA; Unigene19573_NAU-YH; Unigene20346_NAU-LB; Unigen…
			7.1_g00018.1; Rsa1.0_02810.1_g00004.1; Rsa1.0_02963.1_g00002.1; Rsa1.0_00951.1_g00015.1; Rsa1.0_03794.1_g00005.1; CL4358.Contig1_NAU-LB; Rsa1.0_00069.1_g00042.1; Rsa1.0_00825.1_g00016.1; Rsa1.0_00160.1_g00011.1; Rsa1.0_00559.1_g00016.1; Rsa1.0_05923.1_g00002.1; Unigene500_NAU-YH; CL3563.Contig1_NAU-YH; Rsa1.0_00033.1_g00007.1; Rsa1.0_00077.1_g00012.1; Rsa1.0_00130.1_g00019.1; Rsa1.0_00344.1_g0001…
biological_process	rhythmic process	51	CL14246.Contig3_CKA; CL1781.Contig1_NAU-YH; CL3.Contig2_NAU-YH; CL3357.Contig1_CKA; CL4290.Contig1_NAU-LB; CL4714.Contig1_NAU-LB; CL6644.Contig1_CKA; CL7290.Contig1_CKA; CL7290.Contig2_CKA; CL830.Contig13_CKA; Rsa1.0_00065.1_g00048.1; Rsa1.0_00066.1_g00003.1; Rsa1.0_00211.1_g00028.1; Rsa1.0_00215.1_g00001.1; Rsa1.0_00222.1_g00004.1; Rsa1.0_00339.1_g00018.1; Rsa1.0_00418.1_g00020.1; Rsa1.0_00813.1…
biological_process	signaling	609	CL12626.Contig1_CKA; CL1299.Contig1_NAU-LB; CL1517.Contig1_NAU-LB; CL1907.Contig4_NAU-YH; CL2427.Contig3_CKA; CL3578.Contig2_NAU-LB; CL4043.Contig3_CKA; CL6012.Contig3_CKA; CL763.Contig4_CKA; CL8248.Contig1_NAU-LB; CL8248.Contig2_NAU-LB; CL9073.Contig2_CKA; CL9570.Contig1_CKA; Rsa1.0_00011.1_g00003.1; Rsa1.0_00016.1_g00121.1; Rsa1.0_00017.1_g00068.1; Rsa1.0_00018.1_g00015.1; Rsa1.0_00030.1_g00029…
biological_process	single-organism process	3267	Rsa1.0_00031.1_g00014.1; Rsa1.0_00133.1_g00014.1; CL1025.Contig1_NAU-LB; CL1084.Contig1_CKA; CL1102.Contig2_CKA; CL11071.Contig3_CKA; CL11205.Contig1_CKA; CL13234.Contig2_NAU-YH; CL1350.Contig4_CKA; CL1466.Contig2_NAU-YH; CL14662.Contig1_CKA; CL1594.Contig2_NAU-YH; CL1717.Contig2_NAU-YH; CL226.Contig1_NAU-LB; CL2312.Contig1_CKA; CL2335.Contig6_CKA; CL2383.Contig4_NAU-LB; CL2756.Contig4_NAU-LB; CL…
			Unigene17060_NAU-LB; Unigene17827_NAU-LB; Unigene17990_NAU-LB; Unigene19061_CKA; Unigene222_CKA; Unigene23835_NAU-YH; Unigene26284_CKA; Unigene29337_NAU-YH; Unigene29796_CKA; Unigene30256_NAU-YH; Unigene32669_CKA; Unigene5558_NAU-LB; Unigene5592_CKA; Unigene6568_CKA; Unigene9717_NAU-LB; CL1681.Contig1_NAU-LB; CL4787.Contig5_NAU-YH; CL6300.Contig1_NAU-LB; CL9197.Contig4_CKA; Rsa1.0_00016.1_g00128.…
			_NAU-LB; Rsa1.0_00002.1_g00051.1; Rsa1.0_00048.1_g00021.1; Rsa1.0_00078.1_g00013.1; Rsa1.0_00121.1_g00017.1; Rsa1.0_00129.1_g00007.1; Rsa1.0_00200.1_g00011.1; Rsa1.0_00254.1_g00014.1; Rsa1.0_00293.1_g00012.1; Rsa1.0_00350.1_g00002.1; Rsa1.0_00884.1_g00004.1; Rsa1.0_00890.1_g00024.1; Rsa1.0_01133.1_g00007.1; Rsa1.0_01534.1_g00005.1; Rsa1.0_02101.1_g00005.1; Rsa1.0_02652.1_g00003.1; Rsa1.0_03672.1_…
cellular_component	cell	5662	CL13643.Contig1_CKA; CL2159.Contig2_NAU-LB; Rsa1.0_00689.1_g00013.1; Rsa1.0_02020.1_g00011.1; Rsa1.0_12420.1_g00001.1; CL10140.Contig3_NAU-YH; CL10410.Contig1_CKA; CL10880.Contig2_NAU-YH; CL1096.Contig3_NAU-YH; CL11071.Contig3_CKA; CL11139.Contig1_CKA; CL11197.Contig1_NAU-YH; CL11450.Contig4_NAU-YH; CL11821.Contig1_NAU-YH; CL11888.Contig1_NAU-YH; CL11999.Contig2_CKA; CL122.Contig1_NAU-YH; CL1225.…
			2683.1_g00004.1; Rsa1.0_02744.1_g00005.1; Rsa1.0_02746.1_g00001.1; Rsa1.0_02872.1_g00002.1; Rsa1.0_03049.1_g00001.1; Rsa1.0_03101.1_g00005.1; Rsa1.0_03111.1_g00002.1; Rsa1.0_03150.1_g00002.1; Rsa1.0_03201.1_g00001.1; Rsa1.0_03237.1_g00002.1; Rsa1.0_03504.1_g00005.1; Rsa1.0_03860.1_g00002.1; Rsa1.0_04010.1_g00001.1; Rsa1.0_04026.1_g00003.1; Rsa1.0_04126.1_g00006.1; Rsa1.0_04238.1_g00003.1; Rsa1.0_…
			0004.1; Rsa1.0_00840.1_g00008.1; Rsa1.0_00848.1_g00013.1; Rsa1.0_00855.1_g00004.1; Rsa1.0_00858.1_g00002.1; Rsa1.0_00867.1_g00015.1; Rsa1.0_00871.1_g00006.1; Rsa1.0_00893.1_g00002.1; Rsa1.0_00899.1_g00008.1; Rsa1.0_00900.1_g00008.1; Rsa1.0_00939.1_g00002.1; Rsa1.0_00951.1_g00015.1; Rsa1.0_00955.1_g00006.1; Rsa1.0_00976.1_g00010.1; Rsa1.0_00985.1_g00009.1; Rsa1.0_01016.1_g00013.1; Rsa1.0_01031.1_g…
			sa1.0_00124.1_g00043.1; Rsa1.0_00128.1_g00020.1; Rsa1.0_00131.1_g00052.1; Rsa1.0_00134.1_g00008.1; Rsa1.0_00143.1_g00011.1; Rsa1.0_00144.1_g00026.1; Rsa1.0_00147.1_g00016.1; Rsa1.0_00152.1_g00027.1; Rsa1.0_00154.1_g00030.1; Rsa1.0_00160.1_g00007.1; Rsa1.0_00161.1_g00020.1; Rsa1.0_00163.1_g00003.1; Rsa1.0_00175.1_g00010.1; Rsa1.0_00175.1_g00012.1; Rsa1.0_00179.1_g00011.1; Rsa1.0_00179.1_g00018.1; …
			L3660.Contig2_CKA; CL4465.Contig2_NAU-YH; CL497.Contig2_NAU-LB; CL5579.Contig1_NAU-YH; CL6083.Contig1_NAU-LB; CL9280.Contig1_NAU-YH; Rsa1.0_00213.1_g00024.1; Rsa1.0_00277.1_g00014.1; Rsa1.0_00474.1_g00009.1; Rsa1.0_00523.1_g00020.1; Rsa1.0_00744.1_g00021.1; Rsa1.0_00915.1_g00012.1; Rsa1.0_01005.1_g00012.1; Rsa1.0_01053.1_g00007.1; Rsa1.0_01082.1_g00001.1; Rsa1.0_01136.1_g00002.1; Rsa1.0_01344.1_g…
cellular_component	cell junction	801	CL3673.Contig4_NAU-LB; CL813.Contig1_NAU-YH; CL10011.Contig1_NAU-YH; CL10102.Contig1_NAU-LB; CL1012.Contig1_CKA; CL10201.Contig1_CKA; CL10483.Contig2_NAU-YH; CL105.Contig4_CKA; CL1059.Contig1_CKA; CL10633.Contig3_CKA; CL10712.Contig2_NAU-YH; CL1080.Contig3_NAU-LB; CL1088.Contig1_NAU-LB; CL10949.Contig3_CKA; CL11003.Contig1_NAU-YH; CL1102.Contig2_CKA; CL11043.Contig1_CKA; CL11082.Contig1_NAU-YH; C…
cellular_component	cell part	5662	CL13643.Contig1_CKA; CL2159.Contig2_NAU-LB; Rsa1.0_00689.1_g00013.1; Rsa1.0_02020.1_g00011.1; Rsa1.0_12420.1_g00001.1; CL10140.Contig3_NAU-YH; CL10410.Contig1_CKA; CL10880.Contig2_NAU-YH; CL1096.Contig3_NAU-YH; CL11071.Contig3_CKA; CL11139.Contig1_CKA; CL11197.Contig1_NAU-YH; CL11450.Contig4_NAU-YH; CL11821.Contig1_NAU-YH; CL11888.Contig1_NAU-YH; CL11999.Contig2_CKA; CL122.Contig1_NAU-YH; CL1225.…
			2683.1_g00004.1; Rsa1.0_02744.1_g00005.1; Rsa1.0_02746.1_g00001.1; Rsa1.0_02872.1_g00002.1; Rsa1.0_03049.1_g00001.1; Rsa1.0_03101.1_g00005.1; Rsa1.0_03111.1_g00002.1; Rsa1.0_03150.1_g00002.1; Rsa1.0_03201.1_g00001.1; Rsa1.0_03237.1_g00002.1; Rsa1.0_03504.1_g00005.1; Rsa1.0_03860.1_g00002.1; Rsa1.0_04010.1_g00001.1; Rsa1.0_04026.1_g00003.1; Rsa1.0_04126.1_g00006.1; Rsa1.0_04238.1_g00003.1; Rsa1.0_…
			0004.1; Rsa1.0_00840.1_g00008.1; Rsa1.0_00848.1_g00013.1; Rsa1.0_00855.1_g00004.1; Rsa1.0_00858.1_g00002.1; Rsa1.0_00867.1_g00015.1; Rsa1.0_00871.1_g00006.1; Rsa1.0_00893.1_g00002.1; Rsa1.0_00899.1_g00008.1; Rsa1.0_00900.1_g00008.1; Rsa1.0_00939.1_g00002.1; Rsa1.0_00951.1_g00015.1; Rsa1.0_00955.1_g00006.1; Rsa1.0_00976.1_g00010.1; Rsa1.0_00985.1_g00009.1; Rsa1.0_01016.1_g00013.1; Rsa1.0_01031.1_g…
			sa1.0_00124.1_g00043.1; Rsa1.0_00128.1_g00020.1; Rsa1.0_00131.1_g00052.1; Rsa1.0_00134.1_g00008.1; Rsa1.0_00143.1_g00011.1; Rsa1.0_00144.1_g00026.1; Rsa1.0_00147.1_g00016.1; Rsa1.0_00152.1_g00027.1; Rsa1.0_00154.1_g00030.1; Rsa1.0_00160.1_g00007.1; Rsa1.0_00161.1_g00020.1; Rsa1.0_00163.1_g00003.1; Rsa1.0_00175.1_g00010.1; Rsa1.0_00175.1_g00012.1; Rsa1.0_00179.1_g00011.1; Rsa1.0_00179.1_g00018.1; …
			L3660.Contig2_CKA; CL4465.Contig2_NAU-YH; CL497.Contig2_NAU-LB; CL5579.Contig1_NAU-YH; CL6083.Contig1_NAU-LB; CL9280.Contig1_NAU-YH; Rsa1.0_00213.1_g00024.1; Rsa1.0_00277.1_g00014.1; Rsa1.0_00474.1_g00009.1; Rsa1.0_00523.1_g00020.1; Rsa1.0_00744.1_g00021.1; Rsa1.0_00915.1_g00012.1; Rsa1.0_01005.1_g00012.1; Rsa1.0_01053.1_g00007.1; Rsa1.0_01082.1_g00001.1; Rsa1.0_01136.1_g00002.1; Rsa1.0_01344.1_g…
cellular_component	extracellular matrix	6	CL7610.Contig3_NAU-LB; CL762.Contig2_NAU-YH; Rsa1.0_00281.1_g00015.1; Rsa1.0_02484.1_g00002.1; Rsa1.0_00533.1_g00017.1; Rsa1.0_03439.1_g00003.1;
cellular_component	extracellular region	865	CL8471.Contig2_NAU-YH; Rsa1.0_00373.1_g00005.1; Rsa1.0_02286.1_g00004.1; Rsa1.0_05923.1_g00002.1; Unigene13957_CKA; CL965.Contig8_CKA; Rsa1.0_00576.1_g00008.1; Rsa1.0_02947.1_g00004.1; CL10201.Contig1_CKA; CL105.Contig4_CKA; CL10604.Contig2_CKA; CL1088.Contig1_NAU-LB; CL10949.Contig3_CKA; CL11071.Contig3_CKA; CL11177.Contig1_CKA; CL11551.Contig1_CKA; CL11881.Contig2_NAU-YH; CL11999.Contig3_CKA; C…
cellular_component	extracellular region part	9	CL8471.Contig2_NAU-YH; Rsa1.0_00373.1_g00005.1; Rsa1.0_02286.1_g00004.1; Rsa1.0_05923.1_g00002.1; Unigene13957_CKA; CL965.Contig8_CKA; Rsa1.0_00576.1_g00008.1; Rsa1.0_02947.1_g00004.1; Rsa1.0_00273.1_g00011.1;
cellular_component	macromolecular complex	1073	CL12789.Contig1_CKA; Rsa1.0_00972.1_g00009.1; CL13643.Contig1_CKA; CL2159.Contig2_NAU-LB; Rsa1.0_00689.1_g00013.1; Rsa1.0_02020.1_g00011.1; Rsa1.0_12420.1_g00001.1; CL1056.Contig2_CKA; CL1056.Contig6_CKA; CL1217.Contig1_CKA; CL3247.Contig2_NAU-LB; Rsa1.0_00312.1_g00008.1; CL12696.Contig1_CKA; Rsa1.0_01180.1_g00011.1; Unigene17060_NAU-LB; Rsa1.0_00694.1_g00015.1; CL1080.Contig3_NAU-LB; CL11082.Con…
cellular_component	membrane	2322	CL1056.Contig2_CKA; CL1056.Contig6_CKA; CL1217.Contig1_CKA; CL3247.Contig2_NAU-LB; Rsa1.0_00312.1_g00008.1; Rsa1.0_02921.1_g00005.1; Unigene18299_NAU-YH; CL12696.Contig1_CKA; Rsa1.0_01180.1_g00011.1; CL3466.Contig1_CKA; CL3787.Contig3_NAU-LB; CL4014.Contig3_NAU-YH; Rsa1.0_00008.1_g00049.1; Rsa1.0_00201.1_g00039.1; Rsa1.0_00341.1_g00049.1; Rsa1.0_00391.1_g00008.1; Rsa1.0_00409.1_g00014.1; Rsa1.0_0…
			; Unigene462_NAU-LB; CL735.Contig2_NAU-LB; Rsa1.0_00321.1_g00015.1; Rsa1.0_00469.1_g00013.1; Rsa1.0_01357.1_g00003.1; Rsa1.0_01855.1_g00005.1; Rsa1.0_01976.1_g00006.1; Rsa1.0_04786.1_g00001.1; CL4842.Contig1_NAU-YH; Rsa1.0_06312.1_g00003.1; Rsa1.0_02747.1_g00004.1; Rsa1.0_02807.1_g00004.1; CL3257.Contig1_NAU-YH; CL4139.Contig1_CKA; CL4486.Contig1_NAU-LB; Rsa1.0_00017.1_g00114.1; Rsa1.0_00030.1_g0…
cellular_component	membrane part	617	CL1056.Contig2_CKA; CL1056.Contig6_CKA; CL1217.Contig1_CKA; CL3247.Contig2_NAU-LB; Rsa1.0_00312.1_g00008.1; Rsa1.0_02921.1_g00005.1; Unigene18299_NAU-YH; CL12696.Contig1_CKA; Rsa1.0_01180.1_g00011.1; CL3466.Contig1_CKA; CL3787.Contig3_NAU-LB; CL4014.Contig3_NAU-YH; Rsa1.0_00008.1_g00049.1; Rsa1.0_00201.1_g00039.1; Rsa1.0_00341.1_g00049.1; Rsa1.0_00391.1_g00008.1; Rsa1.0_00409.1_g00014.1; Rsa1.0_0…
cellular_component	membrane-enclosed lumen	435	Rsa1.0_00185.1_g00020.1; Rsa1.0_00926.1_g00012.1; Rsa1.0_01521.1_g00006.1; Unigene7534_CKA; CL909.Contig2_NAU-YH; Rsa1.0_00295.1_g00018.1; Rsa1.0_00413.1_g00018.1; Rsa1.0_04086.1_g00002.1; Rsa1.0_00016.1_g00128.1; Rsa1.0_00022.1_g00007.1; Rsa1.0_00034.1_g00018.1; Rsa1.0_01396.1_g00003.1; Rsa1.0_02020.1_g00011.1; Rsa1.0_07091.1_g00001.1; Rsa1.0_01417.1_g00004.1; Rsa1.0_03570.1_g00002.1; Rsa1.0_001…
cellular_component	nucleoid	19	CL9566.Contig2_NAU-YH; Rsa1.0_03713.1_g00004.1; Rsa1.0_02666.1_g00001.1; CL10410.Contig1_CKA; CL1869.Contig6_NAU-YH; Rsa1.0_00228.1_g00023.1; Rsa1.0_00234.1_g00002.1; Rsa1.0_00382.1_g00018.1; Rsa1.0_01007.1_g00002.1; Rsa1.0_01552.1_g00004.1; Rsa1.0_03427.1_g00002.1; CL9208.Contig1_NAU-LB; Rsa1.0_00096.1_g00030.1; Rsa1.0_00737.1_g00005.1; Rsa1.0_00903.1_g00009.1; Rsa1.0_00995.1_g00003.1; Rsa1.0_01…
cellular_component	organelle	4528	CL10140.Contig3_NAU-YH; CL10410.Contig1_CKA; CL10880.Contig2_NAU-YH; CL1096.Contig3_NAU-YH; CL11071.Contig3_CKA; CL11139.Contig1_CKA; CL11197.Contig1_NAU-YH; CL11450.Contig4_NAU-YH; CL11821.Contig1_NAU-YH; CL11888.Contig1_NAU-YH; CL11999.Contig2_CKA; CL122.Contig1_NAU-YH; CL1225.Contig2_NAU-LB; CL1226.Contig6_CKA; CL1231.Contig1_NAU-YH; CL12477.Contig2_CKA; CL12584.Contig1_NAU-YH; CL12834.Contig1…
			g00005.1; Rsa1.0_01026.1_g00018.1; Rsa1.0_01071.1_g00007.1; Rsa1.0_01076.1_g00009.1; Rsa1.0_01094.1_g00003.1; Rsa1.0_01126.1_g00006.1; Rsa1.0_01127.1_g00011.1; Rsa1.0_01138.1_g00001.1; Rsa1.0_01153.1_g00005.1; Rsa1.0_01188.1_g00008.1; Rsa1.0_01198.1_g00003.1; Rsa1.0_01384.1_g00004.1; Rsa1.0_01409.1_g00003.1; Rsa1.0_01537.1_g00005.1; Rsa1.0_01573.1_g00002.1; Rsa1.0_01877.1_g00007.1; Rsa1.0_01971.1…
			KA; CL1313.Contig1_NAU-LB; CL13360.Contig1_CKA; CL13403.Contig1_CKA; CL13500.Contig1_CKA; CL13638.Contig1_CKA; CL1966.Contig1_CKA; CL2072.Contig1_CKA; CL2196.Contig1_CKA; CL2203.Contig1_CKA; CL2223.Contig2_NAU-LB; CL2233.Contig2_NAU-LB; CL2259.Contig1_CKA; CL2312.Contig1_CKA; CL2335.Contig6_CKA; CL2656.Contig1_NAU-LB; CL2739.Contig2_NAU-LB; CL2857.Contig1_CKA; CL2902.Contig1_NAU-LB; CL294.Contig1…
			58_CKA; Unigene26735_CKA; Unigene2684_NAU-YH; Unigene27423_CKA; Unigene27885_CKA; Unigene28114_CKA; Unigene28289_NAU-YH; Unigene28453_NAU-YH; Unigene28604_CKA; Unigene28918_CKA; Unigene29126_NAU-YH; Unigene29505_NAU-YH; Unigene29596_NAU-YH; Unigene29673_NAU-YH; Unigene3813_NAU-LB; Unigene3943_NAU-LB; Unigene400_CKA; Unigene4326_NAU-LB; Unigene4357_NAU-LB; Unigene4634_NAU-LB; Unigene4735_NAU-LB; U…
cellular_component	organelle part	2009	CL10140.Contig3_NAU-YH; CL10410.Contig1_CKA; CL10880.Contig2_NAU-YH; CL1096.Contig3_NAU-YH; CL11071.Contig3_CKA; CL11139.Contig1_CKA; CL11197.Contig1_NAU-YH; CL11450.Contig4_NAU-YH; CL11821.Contig1_NAU-YH; CL11888.Contig1_NAU-YH; CL11999.Contig2_CKA; CL122.Contig1_NAU-YH; CL1225.Contig2_NAU-LB; CL1226.Contig6_CKA; CL1231.Contig1_NAU-YH; CL12477.Contig2_CKA; CL12584.Contig1_NAU-YH; CL12834.Contig1…
			1_g00004.1; Rsa1.0_00059.1_g00025.1; Rsa1.0_01220.1_g00018.1; Rsa1.0_01419.1_g00009.1; Rsa1.0_02268.1_g00003.1; Unigene29337_NAU-YH; Rsa1.0_01063.1_g00003.1; CL1110.Contig1_NAU-LB; Rsa1.0_00218.1_g00034.1; Rsa1.0_00382.1_g00017.1; Rsa1.0_00722.1_g00010.1; Rsa1.0_06303.1_g00005.1; Unigene23835_NAU-YH; Rsa1.0_00240.1_g00027.1; Rsa1.0_01539.1_g00008.1; Rsa1.0_06433.1_g00002.1; Rsa1.0_00664.1_g00004.…
cellular_component	symplast	799	CL10011.Contig1_NAU-YH; CL10102.Contig1_NAU-LB; CL1012.Contig1_CKA; CL10201.Contig1_CKA; CL10483.Contig2_NAU-YH; CL105.Contig4_CKA; CL1059.Contig1_CKA; CL10633.Contig3_CKA; CL10712.Contig2_NAU-YH; CL1080.Contig3_NAU-LB; CL1088.Contig1_NAU-LB; CL10949.Contig3_CKA; CL11003.Contig1_NAU-YH; CL1102.Contig2_CKA; CL11043.Contig1_CKA; CL11082.Contig1_NAU-YH; CL1113.Contig2_NAU-YH; CL1116.Contig1_CKA; CL1…
molecular_function	antioxidant activity	98	CL13563.Contig1_CKA; CL2629.Contig2_NAU-YH; Rsa1.0_00131.1_g00052.1; Rsa1.0_00391.1_g00017.1; Rsa1.0_00566.1_g00003.1; Rsa1.0_00568.1_g00003.1; Rsa1.0_00681.1_g00009.1; Rsa1.0_02707.1_g00008.1; Unigene15982_NAU-LB; CL11601.Contig2_CKA; Rsa1.0_00110.1_g00020.1; Rsa1.0_00384.1_g00014.1; Rsa1.0_04353.1_g00003.1; Rsa1.0_06397.1_g00001.1; Rsa1.0_20028.1_g00002.1; Unigene10298_NAU-LB; Unigene2170_NAU-Y…
molecular_function	binding	3319	Rsa1.0_00201.1_g00027.1; Rsa1.0_00295.1_g00006.1; Unigene24418_CKA; Rsa1.0_00664.1_g00013.1; CL2279.Contig2_NAU-YH; CL9403.Contig1_NAU-LB; Rsa1.0_00060.1_g00056.1; Rsa1.0_00065.1_g00048.1; Rsa1.0_00418.1_g00020.1; Rsa1.0_00659.1_g00003.1; Rsa1.0_01357.1_g00009.1; Rsa1.0_01478.1_g00005.1; Rsa1.0_02397.1_g00002.1; Rsa1.0_03238.1_g00004.1; Rsa1.0_48789.1_g00001.1; Unigene30351_NAU-LB; CL2120.Contig1…
			g2_NAU-YH; CL14662.Contig1_CKA; CL1521.Contig1_NAU-YH; CL2581.Contig3_CKA; CL3138.Contig2_NAU-LB; CL3240.Contig2_NAU-LB; CL3241.Contig3_NAU-YH; CL3308.Contig2_NAU-LB; CL3474.Contig2_NAU-YH; CL4672.Contig2_CKA; CL4672.Contig3_CKA; CL6607.Contig1_NAU-YH; CL6943.Contig1_CKA; CL759.Contig3_NAU-YH; CL9850.Contig1_CKA; CL9850.Contig2_CKA; Rsa1.0_00008.1_g00081.1; Rsa1.0_00037.1_g00013.1; Rsa1.0_00048.1…
			9.1; Rsa1.0_01416.1_g00011.1; Rsa1.0_02750.1_g00003.1; Rsa1.0_03264.1_g00004.1; Rsa1.0_03632.1_g00001.1; Rsa1.0_05522.1_g00004.1; Rsa1.0_05653.1_g00001.1; Rsa1.0_08575.1_g00002.1; Rsa1.0_08630.1_g00001.1; Unigene136_NAU-LB; Unigene19570_NAU-LB; Unigene21591_NAU-YH; Unigene27258_NAU-YH; Unigene30103_NAU-YH; Unigene5173_NAU-LB; Unigene5417_NAU-LB; Unigene8134_CKA; CL4386.Contig1_NAU-YH; Rsa1.0_0026…
molecular_function	catalytic activity	3173	CL5320.Contig2_CKA; CL9130.Contig1_NAU-LB; Rsa1.0_00001.1_g00064.1; Rsa1.0_00089.1_g00034.1; Rsa1.0_00324.1_g00008.1; Rsa1.0_01846.1_g00010.1; Rsa1.0_05328.1_g00003.1; Unigene6332_CKA; CL9762.Contig2_NAU-YH; Rsa1.0_00071.1_g00010.1; Rsa1.0_01769.1_g00008.1; Rsa1.0_08630.1_g00001.1; Rsa1.0_00082.1_g00015.1; Rsa1.0_00568.1_g00003.1; Rsa1.0_00557.1_g00007.1; Rsa1.0_03325.1_g00004.1; Rsa1.0_04209.1_g…
			NAU-LB; CL8240.Contig1_NAU-YH; Rsa1.0_00836.1_g00008.1; Rsa1.0_03673.1_g00002.1; Rsa1.0_02081.1_g00006.1; CL1094.Contig3_NAU-LB; Rsa1.0_00911.1_g00005.1; CL4081.Contig2_NAU-YH; Rsa1.0_00313.1_g00012.1; Rsa1.0_02575.1_g00004.1; CL9868.Contig3_NAU-YH; Rsa1.0_02404.1_g00010.1; Rsa1.0_02865.1_g00002.1; Rsa1.0_00464.1_g00015.1; Rsa1.0_00933.1_g00011.1; Rsa1.0_05800.1_g00004.1; Rsa1.0_00276.1_g00012.1;…
			ontig2_NAU-LB; CL1840.Contig1_CKA; CL2517.Contig4_CKA; CL37.Contig1_NAU-LB; CL5625.Contig2_CKA; CL8112.Contig2_NAU-YH; CL83.Contig2_CKA; CL8754.Contig1_CKA; Rsa1.0_00034.1_g00027.1; Rsa1.0_00078.1_g00028.1; Rsa1.0_00097.1_g00002.1; Rsa1.0_00128.1_g00041.1; Rsa1.0_00153.1_g00039.1; Rsa1.0_00351.1_g00023.1; Rsa1.0_00354.1_g00026.1; Rsa1.0_00366.1_g00008.1; Rsa1.0_00453.1_g00006.1; Rsa1.0_00537.1_g0…
molecular_function	channel regulator activity	1	Rsa1.0_15735.1_g00001.1;
molecular_function	electron carrier activity	164	Rsa1.0_00467.1_g00009.1; Unigene592_NAU-LB; CL2138.Contig1_NAU-YH; Unigene5373_CKA; Unigene6430_NAU-LB; Rsa1.0_01196.1_g00010.1; Unigene21150_CKA; Unigene4659_CKA; Unigene7492_NAU-LB; CL103.Contig1_CKA; CL10604.Contig2_CKA; CL11999.Contig2_CKA; CL11999.Contig3_CKA; CL13638.Contig1_CKA; CL1402.Contig3_NAU-LB; CL1493.Contig1_CKA; CL1707.Contig1_CKA; CL1939.Contig2_NAU-LB; CL2115.Contig2_CKA; CL2440…
molecular_function	enzyme regulator activity	135	CL11205.Contig1_CKA; CL4070.Contig1_NAU-LB; CL4070.Contig2_NAU-LB; Rsa1.0_00221.1_g00011.1; Rsa1.0_00569.1_g00010.1; Rsa1.0_13702.1_g00001.1; Rsa1.0_74385.1_g00001.1; CL2642.Contig1_NAU-YH; CL4527.Contig1_NAU-YH; CL706.Contig1_CKA; Rsa1.0_00359.1_g00011.1; Rsa1.0_00858.1_g00008.1; Rsa1.0_01036.1_g00004.1; Rsa1.0_01170.1_g00014.1; Rsa1.0_01180.1_g00010.1; Rsa1.0_02229.1_g00007.1; Rsa1.0_04378.1_g0…
molecular_function	metallochaperone activity	2	CL4954.Contig3_CKA; Rsa1.0_00020.1_g00041.1;
molecular_function	molecular transducer activity	48	Rsa1.0_06215.1_g00001.1; Rsa1.0_13498.1_g00001.1; CL1350.Contig4_CKA; Rsa1.0_00304.1_g00011.1; Rsa1.0_00474.1_g00005.1; Unigene26735_CKA; CL9285.Contig2_NAU-LB; Rsa1.0_00239.1_g00017.1; Rsa1.0_00239.1_g00018.1; Rsa1.0_00628.1_g00027.1; Unigene222_CKA; Unigene5558_NAU-LB; CL1663.Contig4_NAU-YH; CL8448.Contig1_NAU-LB; Rsa1.0_00030.1_g00029.1; Rsa1.0_00071.1_g00004.1; Rsa1.0_00087.1_g00006.1; Rsa1.0…
molecular_function	nucleic acid binding transcription factor activity	81	CL10148.Contig1_NAU-YH; CL10597.Contig1_CKA; CL112.Contig2_NAU-YH; CL2107.Contig1_NAU-LB; CL225.Contig2_CKA; CL2634.Contig2_NAU-LB; CL2744.Contig1_CKA; CL3622.Contig2_CKA; CL4023.Contig1_NAU-LB; CL49.Contig3_CKA; CL5646.Contig1_NAU-LB; CL5917.Contig1_NAU-LB; CL6128.Contig4_NAU-YH; CL6205.Contig1_NAU-YH; CL6619.Contig1_CKA; CL6644.Contig1_CKA; CL7239.Contig2_NAU-LB; CL782.Contig1_NAU-YH; Rsa1.0_00…
molecular_function	nutrient reservoir activity	17	CL1671.Contig1_NAU-YH; CL330.Contig1_CKA; CL8643.Contig1_CKA; Rsa1.0_00001.1_g00025.1; Rsa1.0_00015.1_g00062.1; Rsa1.0_00121.1_g00034.1; Rsa1.0_00533.1_g00017.1; Rsa1.0_00813.1_g00004.1; Rsa1.0_01718.1_g00003.1; Rsa1.0_01853.1_g00006.1; Rsa1.0_02301.1_g00003.1; Rsa1.0_02746.1_g00001.1; Rsa1.0_03439.1_g00003.1; Rsa1.0_04784.1_g00002.1; Rsa1.0_06436.1_g00001.1; Rsa1.0_20028.1_g00002.1; Unigene10298…
molecular_function	protein binding transcription factor activity	10	Rsa1.0_02921.1_g00005.1; Unigene18299_NAU-YH; Rsa1.0_28958.1_g00001.1; Rsa1.0_00016.1_g00047.1; Rsa1.0_00372.1_g00016.1; Rsa1.0_01077.1_g00007.1; Rsa1.0_02195.1_g00004.1; Rsa1.0_13143.1_g00001.1; Unigene21211_CKA; Unigene6026_NAU-YH;
molecular_function	protein tag	2	Rsa1.0_00121.1_g00017.1; Rsa1.0_00254.1_g00014.1;
molecular_function	receptor activity	29	CL13385.Contig2_CKA; CL14734.Contig1_CKA; CL3244.Contig2_NAU-LB; CL3466.Contig1_CKA; Rsa1.0_00008.1_g00049.1; Rsa1.0_00160.1_g00004.1; Rsa1.0_00425.1_g00004.1; Rsa1.0_01209.1_g00007.1; Rsa1.0_01688.1_g00007.1; Unigene7493_NAU-LB; CL9285.Contig2_NAU-LB; Rsa1.0_00239.1_g00017.1; Rsa1.0_00239.1_g00018.1; Rsa1.0_00628.1_g00027.1; Unigene222_CKA; Unigene5558_NAU-LB; Rsa1.0_00128.1_g00029.1; Rsa1.0_062…
molecular_function	structural molecule activity	259	CL6346.Contig2_CKA; Rsa1.0_00015.1_g00019.1; Rsa1.0_00249.1_g00010.1; Rsa1.0_00292.1_g00006.1; CL10555.Contig1_CKA; CL1080.Contig3_NAU-LB; CL11082.Contig1_NAU-YH; CL1260.Contig1_NAU-LB; CL12725.Contig1_CKA; CL12725.Contig2_CKA; CL12725.Contig3_CKA; CL13146.Contig1_CKA; CL13217.Contig1_CKA; CL13649.Contig1_CKA; CL1438.Contig2_CKA; CL1841.Contig1_CKA; CL1869.Contig6_NAU-YH; CL2092.Contig2_NAU-YH; C…
molecular_function	translation regulator activity	1	Rsa1.0_02928.1_g00003.1;
molecular_function	transporter activity	308	CL1110.Contig1_NAU-LB; CL13806.Contig1_CKA; CL14459.Contig1_CKA; CL1962.Contig1_NAU-LB; CL1962.Contig2_NAU-LB; CL410.Contig1_NAU-LB; CL5987.Contig2_CKA; CL8928.Contig1_NAU-LB; Rsa1.0_00218.1_g00034.1; Rsa1.0_00340.1_g00017.1; Rsa1.0_00382.1_g00017.1; Rsa1.0_00722.1_g00010.1; Rsa1.0_01339.1_g00007.1; Rsa1.0_01546.1_g00005.1; Rsa1.0_01957.1_g00008.1; Rsa1.0_02020.1_g00023.1; Rsa1.0_02684.1_g00001.1…
