# Supplementary material for: Unraveling the Root Proteome Changes and Its Relationship to Molecular Mechanism Underlying Salt Stress Response in Radish (Raphanus sativus L.)
Source: Front Plant Sci. 2017 Jul 14;8:1192. doi: 10.3389/fpls.2017.01192 (PMC5509946; doi:10.3389/fpls.2017.01192)
Supplement: Table S3 — Functional classification of protein species by COG. [file Table3.XLSX]

## Sheet: Sheet1
Table S3 Functional classification of protein species by COG.
Code	Functional-Categories	Protein-Number	Proteins
E	Amino acid transport and metabolism	367	CL525.Contig2_NAU-LB,COG0620	Rsa1.0_00683.1_g00009.1,COG0620	Rsa1.0_01515.1_g00009.1,COG0620	Rsa1.0_02878.1_g00003.1,COG0620	Rsa1.0_00087.1_g00123.1,COG0620	Rsa1.0_04646.1_g00001.1,COG0260	Rsa1.0_00033.1_g00032.1,COG0031	CL7782.Contig1_CKA,COG0473	Rsa1.0_08725.1_g00003.1,COG0473	CL5422.Contig1_NAU-YH,COG0624	Rsa1.0_00277.1_g00021.1,COG0260	Rsa1.0_01860.1_g00006.1,COG1448	Rsa1.0_02092.1_g00007.1,COG0111	Unigene17827_NAU-LB,COG0260	CL1465.Contig1_NAU-LB,COG0624	CL3871.Contig2_NAU-LB,COG1448	CL1185.Contig1_NAU-LB,COG0112	Rsa1.0_00558.1_g00003.1,COG0112	Rsa1.0_04325.1_g00006.1,COG0031	Rsa1.0_01076.1_g00009.1,COG0111	CL5968.Contig4_CKA,COG1932	CL2420.Contig2_CKA,COG1448	CL1225.Contig2_NAU-LB,COG1448	Rsa1.0_05277.1_g00001.1,COG0031	CL3983.Contig4_NAU-LB,COG0685	CL10140.Contig3_NAU-YH,COG0473	Rsa1.0_02163.1_g00004.1,COG0458	Rsa1.0_00092.1_g00033.1,COG1448	Unigene17218_CKA,COG0065	Rsa1.0_00554.1_g00010.1,COG0031	Rsa1.0_00087.1_g00056.1,COG0031	CL992.Contig1_NAU-YH,COG0334	Unigene6008_NAU-LB,COG0346	CL4859.Contig1_CKA,COG0346	CL8906.Contig1_NAU-LB,COG0028	CL2327.Contig9_CKA,COG0436	Rsa1.0_00017.1_g00148.1,COG1003	Rsa1.0_00525.1_g00017.1,COG0473	Rsa1.0_03416.1_g00003.1,COG0065	Rsa1.0_00407.1_g00002.1,COG1448	Rsa1.0_02253.1_g00008.1,COG0421	CL8247.Contig1_CKA,COG0160	CL8247.Contig1_CKA,COG4992	CL11907.Contig2_NAU-YH,COG0436	Rsa1.0_04415.1_g00006.1,COG0367	CL10610.Contig1_CKA,COG0624	Unigene6432_NAU-LB,COG0145
G	Carbohydrate transport and metabolism	415	CL5162.Contig1_CKA,COG0148	CL3915.Contig4_NAU-YH,COG0057	Rsa1.0_03718.1_g00001.1,COG0148	Rsa1.0_00041.1_g00011.1,COG0057	Rsa1.0_05391.1_g00001.1,COG0126	Rsa1.0_04568.1_g00001.1,COG3588	CL3578.Contig2_NAU-LB,COG0524	CL2427.Contig3_CKA,COG0524	Rsa1.0_03618.1_g00003.1,COG0149	Rsa1.0_05745.1_g00001.1,COG0149	CL1904.Contig1_NAU-YH,COG4284	Unigene2773_CKA,COG0524	Rsa1.0_09876.1_g00001.1,COG2723	Rsa1.0_00008.1_g00059.1,COG4284	Rsa1.0_00385.1_g00003.1,COG0524	Unigene22506_CKA,COG3588	Rsa1.0_00490.1_g00017.1,COG3588	Rsa1.0_00273.1_g00025.1,COG0696	Rsa1.0_15420.1_g00001.1,COG0297	Rsa1.0_03943.1_g00005.1,COG0524	Unigene10777_NAU-LB,COG1850	Rsa1.0_00293.1_g00001.1,COG2723	Rsa1.0_42381.1_g00001.1,COG0524	Unigene14390_NAU-LB,COG0149	Rsa1.0_00418.1_g00010.1,COG0149	Rsa1.0_02662.1_g00002.1,COG0021	Rsa1.0_00612.1_g00006.1,COG0451	CL859.Contig3_CKA,COG0176	Rsa1.0_00634.1_g00008.1,COG2723	Rsa1.0_00295.1_g00015.1,COG0451	Rsa1.0_02734.1_g00001.1,COG0362	CL12789.Contig1_CKA,COG0205	Rsa1.0_03352.1_g00005.1,COG0021	CL2428.Contig1_NAU-LB,COG0033	CL2428.Contig1_NAU-LB,COG1109	CL10949.Contig3_CKA,COG0696	CL8906.Contig1_NAU-LB,COG3961	Rsa1.0_00596.1_g00010.1,COG0033	Rsa1.0_00596.1_g00010.1,COG1109	Unigene17603_NAU-YH,COG1850	CL7135.Contig1_CKA,COG0126	Rsa1.0_00477.1_g00006.1,COG0451	Rsa1.0_00641.1_g00004.1,COG0448	Rsa1.0_00078.1_g00022.1,COG0362	Rsa1.0_01921.1_g00003.1,COG2723	CL9275.Contig1_NAU-LB,COG0362	CL3177.Contig3_CKA,COG0676
D	Cell cycle control, cell division, chromosome partitioning	60	Unigene1570_CKA,COG5126	CL2075.Contig4_CKA,COG5126	Rsa1.0_00100.1_g00030.1,COG5126	Rsa1.0_15163.1_g00002.1,COG5126	Rsa1.0_01495.1_g00005.1,COG0206	Rsa1.0_00517.1_g00005.1,COG5126	Rsa1.0_00201.1_g00039.1,COG5657	Rsa1.0_00304.1_g00005.1,COG5126	CL6619.Contig1_CKA,COG5147	CL13044.Contig1_CKA,COG0206	Rsa1.0_00416.1_g00011.1,COG5244	Rsa1.0_00340.1_g00024.1,COG5126	Rsa1.0_01937.1_g00009.1,COG5126	Unigene23603_NAU-LB,COG0424	Unigene13176_NAU-YH,COG5657	Rsa1.0_01236.1_g00012.1,COG0424	Rsa1.0_06603.1_g00002.1,COG0206	Rsa1.0_00387.1_g00033.1,COG1196	CL6446.Contig2_NAU-LB,COG0489	CL1474.Contig1_NAU-YH,COG5126	Rsa1.0_00016.1_g00047.1,COG5147	CL8836.Contig2_NAU-LB,COG0206	Rsa1.0_00176.1_g00026.1,COG0424	Rsa1.0_03813.1_g00003.1,COG5103	Rsa1.0_01561.1_g00001.1,COG5126	Rsa1.0_00094.1_g00025.1,COG5126	CL5845.Contig3_CKA,COG5184	Rsa1.0_00040.1_g00056.1,COG5184	Rsa1.0_00939.1_g00006.1,COG5126	Unigene19603_NAU-LB,COG5184	CL11069.Contig2_NAU-YH,COG1196	Rsa1.0_02020.1_g00022.1,COG5126	Rsa1.0_02737.1_g00002.1,COG5126	Rsa1.0_00286.1_g00005.1,COG5132	Rsa1.0_04961.1_g00001.1,COG5126	Rsa1.0_01591.1_g00009.1,COG5184	Rsa1.0_00206.1_g00005.1,COG5333	Rsa1.0_01740.1_g00003.1,COG0489	Rsa1.0_03362.1_g00001.1,COG5057	Rsa1.0_01393.1_g00009.1,COG5126	Unigene19221_NAU-LB,COG5126	Rsa1.0_00026.1_g00002.1,COG5126	Rsa1.0_02152.1_g00006.1,COG5126	Rsa1.0_04772.1_g00002.1,COG5184	Rsa1.0_00853.1_g00006.1,COG5126	Rsa1.0_00626.1_g00002.1,COG5032	Rsa1.0_00840.1_g00007.1,COG5185
N	Cell motility	4	CL5765.Contig1_NAU-LB,COG5491	CL1738.Contig1_CKA,COG5651	Rsa1.0_01005.1_g00005.1,COG5491	Rsa1.0_01782.1_g00003.1,COG5491
M	Cell wall/membrane/envelope biogenesis	150	Rsa1.0_00483.1_g00003.1,COG0438	Rsa1.0_15420.1_g00001.1,COG0438	CL1823.Contig5_NAU-YH,COG1004	Rsa1.0_00301.1_g00025.1,COG1004	Rsa1.0_00612.1_g00006.1,COG0451	Rsa1.0_05838.1_g00002.1,COG1004	Rsa1.0_00295.1_g00015.1,COG0451	Unigene27377_NAU-YH,COG1087	Rsa1.0_00477.1_g00006.1,COG0451	CL602.Contig4_NAU-LB,COG1088	CL2327.Contig2_NAU-LB,COG1087	CL1059.Contig1_CKA,COG1088	Rsa1.0_00236.1_g00009.1,COG1088	Rsa1.0_25233.1_g00001.1,COG0438	Unigene28735_CKA,COG0438	CL4104.Contig1_CKA,COG2877	Rsa1.0_00979.1_g00005.1,COG0702	Rsa1.0_00204.1_g00019.1,COG1004	Rsa1.0_01285.1_g00010.1,COG3511	Rsa1.0_00321.1_g00002.1,COG0702	Rsa1.0_00321.1_g00002.1,COG0451	Rsa1.0_01798.1_g00011.1,COG4775	Rsa1.0_00502.1_g00004.1,COG0702	Unigene21213_NAU-LB,COG3511	Rsa1.0_00931.1_g00002.1,COG0702	CL7251.Contig1_CKA,COG3040	Unigene2985_CKA,COG0451	Rsa1.0_00028.1_g00055.1,COG0451	Rsa1.0_00016.1_g00097.1,COG0702	Rsa1.0_00016.1_g00097.1,COG0451	Rsa1.0_59425.1_g00001.1,COG1004	Rsa1.0_59425.1_g00001.1,COG0677	Rsa1.0_00086.1_g00012.1,COG1091	Rsa1.0_00502.1_g00003.1,COG0702	Unigene7994_CKA,COG0451	CL6434.Contig2_CKA,COG0702	Rsa1.0_00276.1_g00012.1,COG0438	CL248.Contig1_CKA,COG0451	CL1988.Contig1_CKA,COG0451	Rsa1.0_00031.1_g00017.1,COG0451	CL602.Contig2_NAU-LB,COG1091	Rsa1.0_07894.1_g00002.1,COG1208	Rsa1.0_00123.1_g00072.1,COG0438	CL3046.Contig2_NAU-LB,COG1208	Rsa1.0_08546.1_g00002.1,COG1208	Rsa1.0_00533.1_g00017.1,COG0451	CL183.Contig4_NAU-YH,COG1442
B	Chromatin structure and dynamics	41	Rsa1.0_05638.1_g00001.1,COG2036	Rsa1.0_02431.1_g00008.1,COG5262	CL13881.Contig1_CKA,COG5262	Unigene22755_CKA,COG5262	Rsa1.0_01835.1_g00008.1,COG5262	Unigene19977_NAU-LB,COG5262	CL8408.Contig1_CKA,COG5262	Rsa1.0_00421.1_g00010.1,COG5262	Unigene19671_NAU-LB,COG5531	Rsa1.0_00842.1_g00010.1,COG5262	Rsa1.0_01753.1_g00008.1,COG5165	Rsa1.0_01753.1_g00008.1,COG5648	CL205.Contig2_NAU-YH,COG5262	Rsa1.0_00157.1_g00011.1,COG5262	Rsa1.0_00218.1_g00005.1,COG5531	Rsa1.0_02383.1_g00007.1,COG2036	Rsa1.0_00056.1_g00025.1,COG0123	Unigene2238_CKA,COG5262	CL4526.Contig1_NAU-LB,COG5262	Rsa1.0_01602.1_g00004.1,COG0123	Rsa1.0_00019.1_g00073.1,COG2036	Rsa1.0_01081.1_g00011.1,COG5602	CL6346.Contig2_CKA,COG5648	Rsa1.0_01461.1_g00006.1,COG5406	Rsa1.0_00152.1_g00034.1,COG2036	Rsa1.0_00626.1_g00002.1,COG5032	CL10597.Contig1_CKA,COG2036	Rsa1.0_00750.1_g00008.1,COG5032	Unigene21949_CKA,COG1243	Rsa1.0_00200.1_g00004.1,COG5076	CL2107.Contig1_NAU-LB,COG5259	CL2107.Contig1_NAU-LB,COG5114	Rsa1.0_00292.1_g00006.1,COG5648	Rsa1.0_00741.1_g00004.1,COG2036	Rsa1.0_00067.1_g00017.1,COG5259	Rsa1.0_00442.1_g00005.1,COG5076	Rsa1.0_00576.1_g00006.1,COG0123	Rsa1.0_00279.1_g00006.1,COG0123	Rsa1.0_00678.1_g00020.1,COG5531	Unigene28918_CKA,COG5531	Rsa1.0_00249.1_g00010.1,COG5648
H	Coenzyme transport and metabolism	152	CL105.Contig4_CKA,COG0499	CL965.Contig8_CKA,COG0192	Rsa1.0_00169.1_g00017.1,COG0499	Rsa1.0_02092.1_g00007.1,COG0111	Rsa1.0_02471.1_g00004.1,COG0192	Rsa1.0_01076.1_g00009.1,COG1052	Rsa1.0_01076.1_g00009.1,COG0111	CL5968.Contig4_CKA,COG1932	CL8906.Contig1_NAU-LB,COG3961	CL8906.Contig1_NAU-LB,COG0028	CL3335.Contig1_CKA,COG0190	Rsa1.0_00490.1_g00003.1,COG0192	CL3335.Contig2_CKA,COG0190	CL8247.Contig1_CKA,COG0161	CL6644.Contig5_NAU-LB,COG0476	CL714.Contig1_CKA,COG0111	CL11092.Contig1_CKA,COG0028	CL74.Contig1_CKA,COG0059	CL7114.Contig2_NAU-LB,COG0214	Rsa1.0_00604.1_g00003.1,COG0214	Rsa1.0_00265.1_g00021.1,COG0059	Unigene29337_NAU-YH,COG0543	Rsa1.0_01513.1_g00002.1,COG0214	Rsa1.0_00116.1_g00021.1,COG0161	Rsa1.0_01182.1_g00008.1,COG0059	Rsa1.0_02268.1_g00003.1,COG0543	Rsa1.0_00553.1_g00019.1,COG0476	Rsa1.0_01070.1_g00006.1,COG0161	Unigene6413_NAU-LB,COG0028	Unigene21633_NAU-YH,COG1635	CL366.Contig1_CKA,COG3572	Unigene19124_NAU-YH,COG0476	CL5981.Contig1_CKA,COG0684	CL5869.Contig1_NAU-LB,COG0499	CL1551.Contig1_NAU-YH,COG0543	CL12095.Contig2_NAU-YH,COG0476	Rsa1.0_02173.1_g00002.1,COG0543	Unigene18212_NAU-YH,COG0684	CL1096.Contig3_NAU-YH,COG0115	Rsa1.0_00001.1_g00075.1,COG0476	Rsa1.0_00556.1_g00005.1,COG0408	CL8251.Contig1_NAU-LB,COG0001	Rsa1.0_04415.1_g00004.1,COG0476	Rsa1.0_03284.1_g00005.1,COG0684	Rsa1.0_02962.1_g00006.1,COG0115	CL3512.Contig1_CKA,COG0161	CL3916.Contig1_NAU-LB,COG0476
Z	Cytoskeleton	65	Unigene29320_CKA,COG5277	Unigene625_CKA,COG5277	Rsa1.0_02233.1_g00003.1,COG5023	Rsa1.0_00146.1_g00011.1,COG5023	Rsa1.0_00234.1_g00017.1,COG5023	Rsa1.0_00014.1_g00034.1,COG5023	Rsa1.0_04945.1_g00003.1,COG5023	Rsa1.0_00509.1_g00002.1,COG5023	Rsa1.0_00155.1_g00003.1,COG5277	Rsa1.0_00134.1_g00019.1,COG5023	Rsa1.0_01206.1_g00010.1,COG5023	Unigene1570_CKA,COG5126	Unigene14298_NAU-YH,COG5277	CL2075.Contig4_CKA,COG5126	Rsa1.0_01512.1_g00004.1,COG5023	CL1226.Contig6_CKA,COG5023	Rsa1.0_00100.1_g00030.1,COG5126	Rsa1.0_15163.1_g00002.1,COG5126	Rsa1.0_00517.1_g00005.1,COG5126	Rsa1.0_00304.1_g00005.1,COG5126	Rsa1.0_01626.1_g00002.1,COG5023	Rsa1.0_00360.1_g00008.1,COG5277	Rsa1.0_00340.1_g00024.1,COG5126	Rsa1.0_01937.1_g00009.1,COG5126	CL8325.Contig2_NAU-LB,COG5022	Rsa1.0_00664.1_g00008.1,COG5022	Unigene19691_NAU-YH,COG5277	CL1474.Contig1_NAU-YH,COG5126	Rsa1.0_02659.1_g00001.1,COG5022	Rsa1.0_01561.1_g00001.1,COG5126	Rsa1.0_00094.1_g00025.1,COG5126	CL5845.Contig3_CKA,COG5184	Rsa1.0_00040.1_g00056.1,COG5184	Rsa1.0_00939.1_g00006.1,COG5126	Unigene19603_NAU-LB,COG5184	Rsa1.0_05723.1_g00001.1,COG5059	Rsa1.0_02020.1_g00022.1,COG5126	Rsa1.0_03958.1_g00001.1,COG5059	Rsa1.0_02737.1_g00002.1,COG5126	Rsa1.0_04961.1_g00001.1,COG5126	Rsa1.0_01591.1_g00009.1,COG5184	Unigene8410_CKA,COG5277	Rsa1.0_00020.1_g00003.1,COG5277	Rsa1.0_01018.1_g00014.1,COG5023	Rsa1.0_00171.1_g00016.1,COG5022	Rsa1.0_06188.1_g00001.1,COG5059	Rsa1.0_01393.1_g00009.1,COG5126
V	Defense mechanisms	29	Rsa1.0_03302.1_g00005.1,COG3440	Rsa1.0_03782.1_g00003.1,COG0534	CL2335.Contig6_CKA,COG1131	CL2335.Contig6_CKA,COG1136	Rsa1.0_02043.1_g00014.1,COG1131	Rsa1.0_02043.1_g00014.1,COG1136	Rsa1.0_02043.1_g00014.1,COG0842	Rsa1.0_06887.1_g00001.1,COG1132	Rsa1.0_06887.1_g00001.1,COG2274	CL13247.Contig1_CKA,COG1136	CL13247.Contig1_CKA,COG1131	Rsa1.0_00490.1_g00001.1,COG1132	Rsa1.0_00619.1_g00009.1,COG1132	CL12554.Contig1_NAU-YH,COG1131	Unigene4332_NAU-LB,COG1136	Rsa1.0_02229.1_g00007.1,COG1132	Rsa1.0_00086.1_g00003.1,COG1131	Rsa1.0_02015.1_g00008.1,COG1132	Rsa1.0_00141.1_g00017.1,COG3440	Rsa1.0_00128.1_g00030.1,COG0534	Rsa1.0_00244.1_g00002.1,COG1132	CL11373.Contig2_CKA,COG1131	Rsa1.0_00198.1_g00005.1,COG1132	Rsa1.0_00519.1_g00012.1,COG1132	Rsa1.0_00519.1_g00012.1,COG2274	Rsa1.0_01466.1_g00001.1,COG3440	Rsa1.0_08677.1_g00001.1,COG3440	Rsa1.0_00865.1_g00012.1,COG1131	Rsa1.0_00865.1_g00012.1,COG1136
C	Energy production and conversion	375	Rsa1.0_00722.1_g00010.1,COG0055	Rsa1.0_01382.1_g00005.1,COG0039	Rsa1.0_02089.1_g00004.1,COG0039	CL410.Contig1_NAU-LB,COG1156	CL2440.Contig1_CKA,COG0526	CL9331.Contig1_CKA,COG1062	Rsa1.0_02550.1_g00001.1,COG0039	Unigene29963_CKA,COG0056	CL4281.Contig2_CKA,COG0039	CL3576.Contig4_NAU-LB,COG0039	CL2440.Contig3_CKA,COG0526	CL7984.Contig1_NAU-LB,COG1062	Rsa1.0_01957.1_g00008.1,COG1155	CL7782.Contig1_CKA,COG0538	CL7782.Contig1_CKA,COG0473	Rsa1.0_00681.1_g00007.1,COG0526	Rsa1.0_08725.1_g00003.1,COG0538	Rsa1.0_08725.1_g00003.1,COG0473	CL4779.Contig1_CKA,COG0045	Rsa1.0_02020.1_g00023.1,COG1156	Rsa1.0_01467.1_g00003.1,COG0045	Rsa1.0_02267.1_g00009.1,COG0281	Rsa1.0_00451.1_g00021.1,COG1048	Rsa1.0_01220.1_g00014.1,COG0022	Unigene5980_NAU-LB,COG0526	Rsa1.0_05081.1_g00005.1,COG1251	CL7051.Contig1_NAU-YH,COG0022	CL6898.Contig1_NAU-LB,COG1062	CL11999.Contig2_CKA,COG1251	Rsa1.0_01076.1_g00009.1,COG1052	CL8844.Contig2_NAU-YH,COG0526	CL9610.Contig2_CKA,COG0526	Rsa1.0_03122.1_g00002.1,COG1062	Rsa1.0_00214.1_g00006.1,COG0281	CL10140.Contig3_NAU-YH,COG0473	Rsa1.0_02070.1_g00005.1,COG0526	CL5893.Contig1_CKA,COG1249	Unigene7309_NAU-LB,COG0055	Rsa1.0_00221.1_g00001.1,COG0114	CL7567.Contig2_CKA,COG1249	CL9872.Contig1_NAU-LB,COG0508	Rsa1.0_00506.1_g00002.1,COG1249	CL6152.Contig1_NAU-LB,COG0074	CL6152.Contig1_NAU-LB,COG0372	CL1962.Contig2_NAU-LB,COG1390	CL13177.Contig1_NAU-YH,COG2352	Rsa1.0_00525.1_g00017.1,COG0473
S	Function unknown	121	Rsa1.0_00304.1_g00001.1,COG3395	Rsa1.0_03799.1_g00005.1,COG5441	Unigene29546_NAU-YH,COG2764	CL9570.Contig1_CKA,COG4886	CL2803.Contig8_CKA,COG4886	CL4060.Contig1_NAU-LB,COG4886	CL4060.Contig5_NAU-LB,COG4886	Rsa1.0_00127.1_g00003.1,COG2340	CL1667.Contig1_CKA,COG4886	CL1299.Contig1_NAU-LB,COG4886	CL1798.Contig2_NAU-LB,COG3760	Rsa1.0_00195.1_g00034.1,COG1289	Unigene13579_NAU-LB,COG5590	CL749.Contig3_NAU-YH,COG0397	Rsa1.0_00321.1_g00015.1,COG4395	Unigene19444_NAU-LB,COG2340	Rsa1.0_00107.1_g00026.1,COG4886	Rsa1.0_04198.1_g00002.1,COG5594	Rsa1.0_06803.1_g00004.1,COG5636	Rsa1.0_02600.1_g00008.1,COG4886	CL3247.Contig2_CKA,COG3195	CL3428.Contig1_NAU-LB,COG3533	Unigene3898_NAU-LB,COG4886	Rsa1.0_01303.1_g00002.1,COG3195	Rsa1.0_01789.1_g00002.1,COG3542	Rsa1.0_01789.1_g00002.1,COG5590	Rsa1.0_00218.1_g00002.1,COG3349	Rsa1.0_05153.1_g00001.1,COG2138	CL3428.Contig3_NAU-LB,COG3533	Rsa1.0_01946.1_g00005.1,COG4286	Unigene29769_CKA,COG4886	Rsa1.0_01126.1_g00017.1,COG4886	Rsa1.0_00080.1_g00028.1,COG4886	CL2803.Contig5_CKA,COG4886	Rsa1.0_04784.1_g00002.1,COG1917	CL1671.Contig1_NAU-YH,COG1917	CL1809.Contig16_CKA,COG3542	Unigene22232_NAU-YH,COG0432	Rsa1.0_01601.1_g00004.1,COG3760	Rsa1.0_01287.1_g00001.1,COG3268	Rsa1.0_01092.1_g00004.1,COG4886	Rsa1.0_01364.1_g00004.1,COG0062	Unigene29341_CKA,COG5594	Unigene7994_NAU-LB,COG4886	CL3736.Contig2_NAU-LB,COG4286	Rsa1.0_00316.1_g00006.1,COG5594	Rsa1.0_00083.1_g00026.1,COG4886
R	General function prediction only	926	Rsa1.0_01478.1_g00005.1,COG0724	CL2422.Contig5_NAU-LB,COG0693	Rsa1.0_02032.1_g00002.1,COG0457	Rsa1.0_00418.1_g00020.1,COG0724	Rsa1.0_05081.1_g00005.1,COG0446	CL7414.Contig1_CKA,COG3979	Rsa1.0_00636.1_g00006.1,COG0612	CL11999.Contig2_CKA,COG0446	Rsa1.0_01076.1_g00009.1,COG1052	Rsa1.0_00605.1_g00012.1,COG0699	Rsa1.0_00659.1_g00003.1,COG0724	Unigene14149_NAU-LB,COG0517	CL2055.Contig1_NAU-LB,COG0699	CL775.Contig3_CKA,COG0724	Rsa1.0_00670.1_g00006.1,COG0612	Rsa1.0_01987.1_g00007.1,COG0699	Rsa1.0_00848.1_g00013.1,COG2319	Rsa1.0_00273.1_g00035.1,COG0699	CL830.Contig10_CKA,COG0724	CL830.Contig13_CKA,COG0724	CL4714.Contig1_NAU-LB,COG0724	Rsa1.0_01527.1_g00005.1,COG0699	Unigene1570_CKA,COG5126	CL8906.Contig1_NAU-LB,COG3961	Rsa1.0_00053.1_g00009.1,COG1100	Rsa1.0_00053.1_g00009.1,COG2229	Rsa1.0_02540.1_g00002.1,COG2319	Rsa1.0_13979.1_g00001.1,COG0655	CL2857.Contig1_CKA,COG0517	Unigene24178_NAU-YH,COG3383	Rsa1.0_01696.1_g00021.1,COG2319	Rsa1.0_00613.1_g00014.1,COG0457	Rsa1.0_00520.1_g00004.1,COG3383	Rsa1.0_00087.1_g00090.1,COG2940	Rsa1.0_00304.1_g00014.1,COG2319	Unigene8040_CKA,COG0500	Unigene25388_CKA,COG0446	Unigene12956_NAU-YH,COG4892	Rsa1.0_01484.1_g00009.1,COG5219	CL1439.Contig4_NAU-YH,COG0724	CL11999.Contig3_CKA,COG0446	CL2075.Contig4_CKA,COG5126	Rsa1.0_00928.1_g00009.1,COG0491	Rsa1.0_00207.1_g00006.1,COG0655	CL6535.Contig1_NAU-LB,COG0699	Unigene11466_NAU-LB,COG0724	Rsa1.0_08154.1_g00002.1,COG3240
P	Inorganic ion transport and metabolism	140	Rsa1.0_02707.1_g00008.1,COG0376	Rsa1.0_00566.1_g00003.1,COG0376	CL3389.Contig2_NAU-YH,COG0753	Rsa1.0_00721.1_g00009.1,COG0474	Unigene8101_NAU-LB,COG2032	CL6906.Contig1_NAU-YH,COG0369	Rsa1.0_11435.1_g00001.1,COG0753	Unigene22950_CKA,COG0369	CL2756.Contig4_NAU-LB,COG0753	CL5839.Contig3_NAU-YH,COG0376	CL1681.Contig1_NAU-LB,COG1528	CL2629.Contig2_NAU-YH,COG0376	Rsa1.0_00785.1_g00004.1,COG0155	CL6059.Contig1_NAU-YH,COG0155	Rsa1.0_42341.1_g00001.1,COG2895	Rsa1.0_00782.1_g00008.1,COG1218	CL5766.Contig1_NAU-LB,COG0155	Rsa1.0_06397.1_g00001.1,COG2032	Rsa1.0_00033.1_g00053.1,COG2046	Rsa1.0_02186.1_g00003.1,COG0474	Unigene2170_NAU-YH,COG2032	Rsa1.0_03347.1_g00002.1,COG0474	CL928.Contig2_CKA,COG2046	Rsa1.0_01693.1_g00005.1,COG0155	CL11601.Contig2_CKA,COG0605	Rsa1.0_00384.1_g00014.1,COG0605	CL2892.Contig1_NAU-YH,COG0155	CL1608.Contig5_NAU-LB,COG0369	Rsa1.0_01701.1_g00007.1,COG0605	Rsa1.0_03922.1_g00003.1,COG2046	CL1551.Contig1_NAU-YH,COG4097	Rsa1.0_00549.1_g00009.1,COG2046	Unigene14836_NAU-LB,COG2046	Rsa1.0_02173.1_g00002.1,COG4097	Rsa1.0_00110.1_g00020.1,COG0605	Rsa1.0_00070.1_g00008.1,COG0369	Unigene12970_NAU-YH,COG2046	CL5425.Contig1_NAU-YH,COG2897	Rsa1.0_00540.1_g00008.1,COG0376	Rsa1.0_08841.1_g00002.1,COG2897	Rsa1.0_00681.1_g00009.1,COG0376	Rsa1.0_01453.1_g00008.1,COG1528	CL13563.Contig1_CKA,COG0376	CL9197.Contig4_CKA,COG1528	Rsa1.0_00153.1_g00022.1,COG0474	CL453.Contig2_CKA,COG4097	Rsa1.0_00020.1_g00041.1,COG2608
U	Intracellular trafficking, secretion, and vesicular transport	128	CL641.Contig3_NAU-YH,COG5064	Rsa1.0_02371.1_g00004.1,COG5064	CL4483.Contig1_NAU-LB,COG5064	CL848.Contig1_NAU-LB,COG0823	Unigene17314_NAU-YH,COG0823	Rsa1.0_00048.1_g00021.1,COG5240	CL460.Contig4_NAU-LB,COG5391	CL8107.Contig1_CKA,COG5391	Rsa1.0_07305.1_g00001.1,COG5240	Rsa1.0_00017.1_g00021.1,COG5096	Rsa1.0_00981.1_g00006.1,COG0541	Rsa1.0_00092.1_g00058.1,COG5096	Rsa1.0_01512.1_g00007.1,COG5215	CL2810.Contig4_NAU-YH,COG5347	CL4139.Contig1_CKA,COG5047	Rsa1.0_00017.1_g00114.1,COG5028	Rsa1.0_00571.1_g00013.1,COG5158	Rsa1.0_00526.1_g00013.1,COG0740	Rsa1.0_06732.1_g00002.1,COG5171	Rsa1.0_00409.1_g00012.1,COG5215	Rsa1.0_00160.1_g00007.1,COG5347	Unigene707_CKA,COG5347	Rsa1.0_00441.1_g00004.1,COG5096	Rsa1.0_00441.1_g00004.1,COG5240	Rsa1.0_00273.1_g00011.1,COG5064	Rsa1.0_13819.1_g00001.1,COG5096	Rsa1.0_00890.1_g00025.1,COG5171	Rsa1.0_00273.1_g00002.1,COG0740	Rsa1.0_06443.1_g00003.1,COG5143	CL5841.Contig2_CKA,COG5096	CL5841.Contig2_CKA,COG5240	Unigene27280_NAU-YH,COG5347	CL5544.Contig1_NAU-LB,COG5347	Rsa1.0_02807.1_g00004.1,COG5096	Rsa1.0_01691.1_g00001.1,COG5064	Unigene26284_CKA,COG5143	Rsa1.0_01094.1_g00003.1,COG5066	Unigene1592_CKA,COG5074	Unigene1592_CKA,COG5325	Rsa1.0_03671.1_g00003.1,COG5066	Unigene15360_NAU-LB,COG5028	Rsa1.0_04679.1_g00003.1,COG5215	Rsa1.0_00611.1_g00005.1,COG5082	Unigene23038_NAU-YH,COG5066	CL3419.Contig4_NAU-YH,COG5066	Rsa1.0_00429.1_g00004.1,COG0740	CL14046.Contig2_CKA,COG0740
I	Lipid transport and metabolism	185	CL2476.Contig2_CKA,COG1502	CL3151.Contig1_NAU-YH,COG0183	Rsa1.0_01339.1_g00003.1,COG0183	Rsa1.0_00605.1_g00017.1,COG0439	Rsa1.0_08154.1_g00002.1,COG3240	CL7304.Contig2_CKA,COG0439	Rsa1.0_00125.1_g00028.1,COG1502	Rsa1.0_01596.1_g00005.1,COG1024	Rsa1.0_00304.1_g00001.1,COG2084	Unigene1757_CKA,COG0318	Rsa1.0_00311.1_g00006.1,COG0304	Rsa1.0_02910.1_g00005.1,COG1028	CL2564.Contig1_NAU-LB,COG1577	Unigene17060_NAU-LB,COG0623	Rsa1.0_05679.1_g00001.1,COG0183	Unigene12630_CKA,COG0332	Unigene1650_CKA,COG0511	CL4107.Contig1_NAU-YH,COG1502	Unigene29638_NAU-YH,COG2084	Rsa1.0_04064.1_g00003.1,COG5274	CL447.Contig1_NAU-LB,COG5274	Unigene19766_NAU-YH,COG3240	CL9855.Contig1_CKA,COG2084	Rsa1.0_01453.1_g00004.1,COG0511	CL6106.Contig2_NAU-LB,COG1443	Rsa1.0_00923.1_g00009.1,COG0183	CL2328.Contig5_CKA,COG1260	Rsa1.0_03005.1_g00004.1,COG0743	CL895.Contig2_NAU-LB,COG0764	CL3741.Contig1_CKA,COG0365	Rsa1.0_00039.1_g00020.1,COG0743	CL37.Contig3_NAU-YH,COG1022	Unigene15915_NAU-LB,COG2084	Rsa1.0_00392.1_g00004.1,COG1250	Rsa1.0_00392.1_g00004.1,COG1024	CL4308.Contig1_NAU-LB,COG0331	CL171.Contig1_NAU-YH,COG0331	CL5499.Contig1_NAU-LB,COG1028	Rsa1.0_00154.1_g00024.1,COG0304	CL4355.Contig2_NAU-LB,COG3407	Unigene27647_CKA,COG1028	CL2282.Contig1_NAU-YH,COG1960	Unigene23950_CKA,COG3890	CL3052.Contig1_CKA,COG1960	Rsa1.0_03355.1_g00003.1,COG0825	Rsa1.0_00616.1_g00011.1,COG5274	Rsa1.0_02064.1_g00008.1,COG4799
Y	Nuclear structure	2	Rsa1.0_00008.1_g00049.1,COG5101	CL3466.Contig1_CKA,COG5101
F	Nucleotide transport and metabolism	107	CL2792.Contig1_NAU-LB,COG2759	Rsa1.0_01824.1_g00003.1,COG2759	Rsa1.0_02163.1_g00004.1,COG0458	CL7290.Contig1_CKA,COG0503	Rsa1.0_03556.1_g00002.1,COG0104	CL7290.Contig2_CKA,COG0503	Rsa1.0_03865.1_g00003.1,COG2759	Rsa1.0_00215.1_g00001.1,COG0503	CL7931.Contig1_CKA,COG0105	CL8248.Contig2_NAU-LB,COG0563	CL7969.Contig2_NAU-LB,COG0105	CL4309.Contig1_NAU-LB,COG0138	Rsa1.0_00484.1_g00016.1,COG0167	Rsa1.0_00732.1_g00001.1,COG0563	Rsa1.0_00806.1_g00003.1,COG0138	CL8248.Contig1_NAU-LB,COG0563	CL8240.Contig1_NAU-YH,COG0284	CL8240.Contig1_NAU-YH,COG0461	CL4043.Contig3_CKA,COG0563	Rsa1.0_00836.1_g00008.1,COG0284	Rsa1.0_00836.1_g00008.1,COG0461	Unigene12620_NAU-LB,COG0046	Rsa1.0_00170.1_g00024.1,COG0505	Rsa1.0_00248.1_g00018.1,COG0418	Rsa1.0_03673.1_g00002.1,COG0284	Rsa1.0_03673.1_g00002.1,COG0461	Rsa1.0_00845.1_g00003.1,COG0505	CL2129.Contig3_NAU-LB,COG0284	Unigene2077_NAU-YH,COG0418	CL4081.Contig2_NAU-YH,COG0537	Rsa1.0_00313.1_g00012.1,COG0537	Rsa1.0_02246.1_g00002.1,COG0462	CL11706.Contig1_CKA,COG0105	Rsa1.0_00065.1_g00022.1,COG0516	CL6606.Contig1_NAU-LB,COG0563	CL3619.Contig1_NAU-LB,COG0519	Rsa1.0_00128.1_g00057.1,COG0775	Rsa1.0_00917.1_g00008.1,COG0572	CL7439.Contig2_CKA,COG0563	Rsa1.0_00599.1_g00013.1,COG0034	Rsa1.0_00302.1_g00020.1,COG0167	Rsa1.0_03682.1_g00002.1,COG0519	CL1440.Contig6_NAU-LB,COG0518	CL11821.Contig1_NAU-YH,COG0034	Rsa1.0_00990.1_g00012.1,COG0540	Rsa1.0_01171.1_g00004.1,COG0516	Rsa1.0_01305.1_g00002.1,COG0462
O	Posttranslational modification, protein turnover, chaperones	650	Rsa1.0_03292.1_g00003.1,COG0443	Rsa1.0_03566.1_g00004.1,COG0443	Rsa1.0_00259.1_g00016.1,COG0443	Rsa1.0_00204.1_g00030.1,COG0443	Rsa1.0_00027.1_g00006.1,COG0443	Rsa1.0_01687.1_g00001.1,COG0443	Rsa1.0_01126.1_g00014.1,COG0443	Rsa1.0_00391.1_g00012.1,COG0443	Rsa1.0_00179.1_g00002.1,COG0443	CL2440.Contig1_CKA,COG0526	CL9073.Contig2_CKA,COG0652	Rsa1.0_00296.1_g00011.1,COG0443	CL2440.Contig3_CKA,COG0526	Rsa1.0_02103.1_g00004.1,COG0625	CL2944.Contig2_CKA,COG0625	Rsa1.0_02377.1_g00001.1,COG0464	Rsa1.0_00339.1_g00026.1,COG0464	Rsa1.0_00681.1_g00007.1,COG0526	Rsa1.0_00163.1_g00022.1,COG0443	Rsa1.0_00407.1_g00010.1,COG0625	CL7016.Contig2_NAU-LB,COG0459	Rsa1.0_13019.1_g00001.1,COG0326	Rsa1.0_02195.1_g00002.1,COG0443	Rsa1.0_04238.1_g00003.1,COG0459	Rsa1.0_04870.1_g00001.1,COG0459	Unigene9409_CKA,COG0625	Rsa1.0_00025.1_g00030.1,COG0459	Unigene5980_NAU-LB,COG0526	Rsa1.0_01469.1_g00007.1,COG0443	Rsa1.0_04288.1_g00001.1,COG0459	Rsa1.0_05663.1_g00001.1,COG0492	CL7462.Contig2_NAU-YH,COG0678	CL8052.Contig1_CKA,COG0459	Rsa1.0_02870.1_g00004.1,COG0326	CL8844.Contig2_NAU-YH,COG0526	Rsa1.0_00928.1_g00006.1,COG0443	CL9610.Contig2_CKA,COG0526	Rsa1.0_13702.1_g00002.1,COG0638	Unigene18798_NAU-LB,COG1222	CL5729.Contig4_NAU-LB,COG0638	Rsa1.0_03237.1_g00002.1,COG0443	Unigene21215_CKA,COG0652	CL3501.Contig1_CKA,COG0459	Rsa1.0_02963.1_g00002.1,COG0638	Rsa1.0_00179.1_g00025.1,COG0459	Rsa1.0_02070.1_g00005.1,COG0526	Rsa1.0_02070.1_g00005.1,COG3118
L	Replication, recombination and repair	224	Rsa1.0_02281.1_g00003.1,COG1525	Rsa1.0_00192.1_g00020.1,COG1525	Rsa1.0_01182.1_g00002.1,COG0513	CL3827.Contig5_NAU-LB,COG0513	CL10000.Contig1_NAU-LB,COG0513	Rsa1.0_00307.1_g00002.1,COG0513	Rsa1.0_12966.1_g00002.1,COG0513	Rsa1.0_07997.1_g00003.1,COG0513	Rsa1.0_01828.1_g00011.1,COG2801	Rsa1.0_00825.1_g00018.1,COG0515	CL7575.Contig4_NAU-YH,COG0513	Rsa1.0_03259.1_g00001.1,COG0513	Rsa1.0_00082.1_g00031.1,COG0513	CL61.Contig4_NAU-YH,COG0513	CL13997.Contig2_NAU-YH,COG0515	CL490.Contig6_CKA,COG0515	Rsa1.0_03037.1_g00002.1,COG0592	Rsa1.0_06476.1_g00001.1,COG2801	CL7739.Contig1_CKA,COG0494	Rsa1.0_01846.1_g00006.1,COG0513	CL7575.Contig1_NAU-YH,COG0513	Rsa1.0_01825.1_g00004.1,COG0513	Rsa1.0_00752.1_g00005.1,COG0515	CL1350.Contig4_CKA,COG0515	Rsa1.0_00340.1_g00024.1,COG0515	CL360.Contig1_NAU-LB,COG1643	Rsa1.0_00019.1_g00056.1,COG5142	Rsa1.0_01937.1_g00009.1,COG0515	Rsa1.0_00689.1_g00005.1,COG0592	Rsa1.0_00804.1_g00005.1,COG0513	Rsa1.0_00962.1_g00005.1,COG0515	Unigene14897_NAU-LB,COG1525	Unigene26735_CKA,COG0515	Rsa1.0_00111.1_g00034.1,COG0513	Unigene4634_NAU-LB,COG0513	CL1431.Contig1_NAU-LB,COG0513	Rsa1.0_01006.1_g00002.1,COG0515	Rsa1.0_00054.1_g00003.1,COG5235	Rsa1.0_03325.1_g00002.1,COG0515	CL14246.Contig3_CKA,COG0515	CL10633.Contig3_CKA,COG0515	Rsa1.0_00474.1_g00005.1,COG0515	CL1474.Contig1_NAU-YH,COG0515	CL360.Contig2_NAU-LB,COG1643	Rsa1.0_01079.1_g00005.1,COG0515	CL11587.Contig2_CKA,COG0513	Rsa1.0_00094.1_g00025.1,COG0515
A	RNA processing and modification	27	CL6619.Contig1_CKA,COG5147	Rsa1.0_00071.1_g00001.1,COG5181	Rsa1.0_00496.1_g00012.1,COG5178	Rsa1.0_00086.1_g00001.1,COG2136	Rsa1.0_00016.1_g00047.1,COG5147	Rsa1.0_07528.1_g00003.1,COG5182	Rsa1.0_05169.1_g00002.1,COG5161	CL148.Contig4_NAU-LB,COG5180	CL5090.Contig1_NAU-LB,COG5200	Rsa1.0_05049.1_g00004.1,COG5246	Rsa1.0_00055.1_g00017.1,COG5623	Rsa1.0_01971.1_g00004.1,COG5238	Rsa1.0_01866.1_g00001.1,COG5176	CL7663.Contig3_NAU-LB,COG5238	Rsa1.0_00265.1_g00017.1,COG5239	Unigene1363_NAU-YH,COG5104	Rsa1.0_04248.1_g00002.1,COG5238	CL11516.Contig1_CKA,COG1949	Unigene2684_NAU-YH,COG5176	Rsa1.0_00157.1_g00012.1,COG5147	CL6195.Contig1_CKA,COG5176	Rsa1.0_02599.1_g00002.1,COG5104	CL1978.Contig2_NAU-LB,COG5188	Rsa1.0_00097.1_g00023.1,COG5107	Rsa1.0_00014.1_g00020.1,COG5049	Rsa1.0_05217.1_g00003.1,COG5238	Rsa1.0_03929.1_g00001.1,COG5161
Q	Secondary metabolites biosynthesis, transport and catabolism	135	Unigene8040_CKA,COG0500	Unigene6432_NAU-LB,COG0145	Unigene6432_NAU-LB,COG0146	Unigene1757_CKA,COG0318	Rsa1.0_00311.1_g00006.1,COG0304	Rsa1.0_02910.1_g00005.1,COG1028	CL7498.Contig3_CKA,COG0412	CL1402.Contig3_NAU-LB,COG2124	CL13050.Contig2_CKA,COG0179	Rsa1.0_00199.1_g00022.1,COG2124	CL170.Contig4_CKA,COG0412	Unigene14082_NAU-LB,COG2132	CL6405.Contig2_NAU-LB,COG0412	CL5499.Contig1_NAU-LB,COG1028	Unigene15227_NAU-LB,COG0179	Rsa1.0_00154.1_g00024.1,COG0304	Rsa1.0_00232.1_g00004.1,COG0412	Unigene27647_CKA,COG1028	Rsa1.0_03513.1_g00002.1,COG2132	CL4242.Contig1_CKA,COG0179	Unigene24397_CKA,COG0179	Rsa1.0_00120.1_g00021.1,COG1028	Rsa1.0_01214.1_g00014.1,COG0304	CL6450.Contig1_NAU-LB,COG3424	Unigene13625_CKA,COG0318	Rsa1.0_01632.1_g00009.1,COG3508	CL6006.Contig1_CKA,COG2124	Rsa1.0_00628.1_g00017.1,COG1335	Rsa1.0_03188.1_g00002.1,COG0318	Unigene24229_CKA,COG1028	CL1088.Contig1_NAU-LB,COG2132	Rsa1.0_00103.1_g00008.1,COG2132	Rsa1.0_00218.1_g00002.1,COG1233	CL114.Contig2_NAU-YH,COG1028	Rsa1.0_02282.1_g00005.1,COG1028	Rsa1.0_03178.1_g00002.1,COG0500	Rsa1.0_01836.1_g00007.1,COG3424	CL3500.Contig1_NAU-LB,COG0500	Rsa1.0_00484.1_g00006.1,COG0500	CL3056.Contig1_CKA,COG2124	Rsa1.0_00079.1_g00002.1,COG1028	Rsa1.0_01809.1_g00005.1,COG2124	CL7652.Contig1_NAU-LB,COG3733	Unigene6860_NAU-LB,COG0318	CL2754.Contig1_NAU-YH,COG2132	CL9938.Contig1_NAU-LB,COG1028	Rsa1.0_04272.1_g00003.1,COG3648
T	Signal transduction mechanisms	234	Unigene14149_NAU-LB,COG2905	Rsa1.0_00258.1_g00007.1,COG5040	Unigene1570_CKA,COG5126	Rsa1.0_00893.1_g00010.1,COG5040	Rsa1.0_00988.1_g00010.1,COG5040	CL2857.Contig1_CKA,COG2905	Rsa1.0_01545.1_g00007.1,COG5040	Rsa1.0_00071.1_g00038.1,COG5040	Unigene500_NAU-YH,COG5040	CL2075.Contig4_CKA,COG5126	Rsa1.0_00907.1_g00001.1,COG5040	Rsa1.0_03194.1_g00001.1,COG0589	CL432.Contig1_NAU-YH,COG0589	Rsa1.0_00100.1_g00030.1,COG5126	Rsa1.0_01176.1_g00008.1,COG0589	Unigene21727_NAU-YH,COG0631	Rsa1.0_00133.1_g00003.1,COG5040	CL12991.Contig3_NAU-YH,COG5040	Rsa1.0_02198.1_g00010.1,COG5040	Rsa1.0_15163.1_g00002.1,COG5126	CL6992.Contig1_NAU-LB,COG0631	Rsa1.0_00825.1_g00018.1,COG0515	CL8111.Contig1_NAU-LB,COG0589	CL13997.Contig2_NAU-YH,COG0515	Rsa1.0_00397.1_g00009.1,COG0589	Rsa1.0_00517.1_g00005.1,COG5126	CL490.Contig6_CKA,COG0515	Unigene7991_CKA,COG0589	Rsa1.0_01182.1_g00001.1,COG0639	Rsa1.0_05882.1_g00002.1,COG0639	Rsa1.0_00265.1_g00014.1,COG0639	Unigene8621_CKA,COG0589	Rsa1.0_00304.1_g00005.1,COG5126	Rsa1.0_03862.1_g00006.1,COG0589	Rsa1.0_06311.1_g00001.1,COG0589	Unigene29884_CKA,COG0589	Rsa1.0_00133.1_g00002.1,COG0631	Rsa1.0_00752.1_g00005.1,COG0515	CL2955.Contig1_NAU-YH,COG0631	Rsa1.0_01156.1_g00008.1,COG5329	CL1350.Contig4_CKA,COG0515	Rsa1.0_00340.1_g00024.1,COG0515	Rsa1.0_00340.1_g00024.1,COG5126	Rsa1.0_02000.1_g00003.1,COG5599	Rsa1.0_01937.1_g00009.1,COG0515	Rsa1.0_01937.1_g00009.1,COG5126	CL9572.Contig1_NAU-YH,COG5599
K	Transcription	243	Rsa1.0_01182.1_g00002.1,COG0513	CL3827.Contig5_NAU-LB,COG0513	CL10000.Contig1_NAU-LB,COG0513	Rsa1.0_00307.1_g00002.1,COG0513	Rsa1.0_12966.1_g00002.1,COG0513	CL2807.Contig1_NAU-YH,COG1308	Rsa1.0_07997.1_g00003.1,COG0513	Rsa1.0_01126.1_g00003.1,COG1308	CL13927.Contig1_CKA,COG0378	Rsa1.0_00825.1_g00018.1,COG0515	CL7575.Contig4_NAU-YH,COG0513	Rsa1.0_03259.1_g00001.1,COG0513	Rsa1.0_00082.1_g00031.1,COG0513	CL61.Contig4_NAU-YH,COG0513	CL13997.Contig2_NAU-YH,COG0515	CL490.Contig6_CKA,COG0515	Rsa1.0_00010.1_g00034.1,COG1224	Rsa1.0_01521.1_g00006.1,COG0202	CL6619.Contig1_CKA,COG5147	Rsa1.0_01357.1_g00009.1,COG1278	Rsa1.0_01846.1_g00006.1,COG0513	CL7575.Contig1_NAU-YH,COG0513	Rsa1.0_01825.1_g00004.1,COG0513	Rsa1.0_00752.1_g00005.1,COG0515	CL1350.Contig4_CKA,COG0515	Rsa1.0_00340.1_g00024.1,COG0515	Rsa1.0_01937.1_g00009.1,COG0515	Unigene100_CKA,COG5208	Unigene100_CKA,COG5247	Rsa1.0_00804.1_g00005.1,COG0513	Rsa1.0_00611.1_g00005.1,COG1278	Rsa1.0_00372.1_g00016.1,COG1813	Rsa1.0_00962.1_g00005.1,COG0515	Unigene26735_CKA,COG0515	Rsa1.0_00111.1_g00034.1,COG0513	Unigene4634_NAU-LB,COG0513	CL1431.Contig1_NAU-LB,COG0513	Rsa1.0_01006.1_g00002.1,COG0515	CL877.Contig2_NAU-LB,COG1308	Rsa1.0_02001.1_g00009.1,COG1308	Rsa1.0_03325.1_g00002.1,COG0515	Rsa1.0_02518.1_g00004.1,COG1958	CL14246.Contig3_CKA,COG0515	CL10633.Contig3_CKA,COG0515	Rsa1.0_00474.1_g00005.1,COG0515	Rsa1.0_02020.1_g00011.1,COG1958	CL1474.Contig1_NAU-YH,COG0515
J	Translation, ribosomal structure and biogenesis	480	CL7875.Contig1_CKA,COG0480	CL14365.Contig4_CKA,COG5256	Rsa1.0_00679.1_g00016.1,COG2092	Rsa1.0_02101.1_g00005.1,COG0423	Rsa1.0_00739.1_g00012.1,COG2092	Unigene26097_NAU-YH,COG2092	Rsa1.0_00705.1_g00004.1,COG0098	Rsa1.0_00025.1_g00023.1,COG0049	Rsa1.0_01408.1_g00004.1,COG0098	CL6742.Contig1_CKA,COG0099	CL11177.Contig1_CKA,COG2092	CL9664.Contig2_NAU-YH,COG0244	Rsa1.0_02054.1_g00006.1,COG2092	CL13217.Contig1_CKA,COG0244	Rsa1.0_01182.1_g00002.1,COG0513	Rsa1.0_00296.1_g00017.1,COG0080	Rsa1.0_01193.1_g00002.1,COG0012	Rsa1.0_00361.1_g00003.1,COG2092	Rsa1.0_00131.1_g00043.1,COG0244	Rsa1.0_00002.1_g00006.1,COG0087	CL4613.Contig1_NAU-YH,COG0052	CL3002.Contig1_CKA,COG0050	CL3827.Contig5_NAU-LB,COG0513	Rsa1.0_00087.1_g00090.1,COG0093	Rsa1.0_00382.1_g00009.1,COG0087	Rsa1.0_00589.1_g00005.1,COG1471	Rsa1.0_00055.1_g00001.1,COG0093	Rsa1.0_01484.1_g00009.1,COG1471	CL1260.Contig1_NAU-LB,COG0052	CL8098.Contig1_CKA,COG0251	Rsa1.0_17040.1_g00002.1,COG2058	CL10000.Contig1_NAU-LB,COG0513	Rsa1.0_00307.1_g00002.1,COG0513	Rsa1.0_05140.1_g00002.1,COG0050	Rsa1.0_12966.1_g00002.1,COG0513	Rsa1.0_00179.1_g00040.1,COG0100	CL6373.Contig1_NAU-YH,COG0251	Rsa1.0_00860.1_g00012.1,COG1471	Unigene1659_NAU-YH,COG0182	Unigene5538_NAU-LB,COG0172	Rsa1.0_01895.1_g00003.1,COG1841	CL6521.Contig2_CKA,COG1890	Rsa1.0_15112.1_g00001.1,COG5256	Rsa1.0_00063.1_g00028.1,COG2163	Rsa1.0_00224.1_g00043.1,COG2092	CL6521.Contig1_CKA,COG1890	Rsa1.0_00786.1_g00013.1,COG0024
[truncated: 879 more columns]
