# Supplementary material for: Unraveling the Root Proteome Changes and Its Relationship to Molecular Mechanism Underlying Salt Stress Response in Radish (Raphanus sativus L.)
Source: Front Plant Sci. 2017 Jul 14;8:1192. doi: 10.3389/fpls.2017.01192 (PMC5509946; doi:10.3389/fpls.2017.01192)
Supplement: Table S4 — KEGG pathways of the identified protein species. [file Table4.XLSX]

## Sheet: Sheet1
Table S4 KEGG pathways of the identified protein species.
Pathway	Protein species with pathway annotation (4560)	Pathway ID
Metabolic pathways	1455 (31.91%)	ko01100
Biosynthesis of secondary metabolites	820 (17.98%)	ko01110
Ribosome	222 (4.87%)	ko03010
Protein processing in endoplasmic reticulum	215 (4.71%)	ko04141
Spliceosome	171 (3.75%)	ko03040
RNA transport	169 (3.71%)	ko03013
Starch and sucrose metabolism	152 (3.33%)	ko00500
Plant-pathogen interaction	125 (2.74%)	ko04626
Phenylpropanoid biosynthesis	120 (2.63%)	ko00940
Purine metabolism	119 (2.61%)	ko00230
Glycolysis / Gluconeogenesis	119 (2.61%)	ko00010
Oxidative phosphorylation	117 (2.57%)	ko00190
Amino sugar and nucleotide sugar metabolism	114 (2.5%)	ko00520
Plant hormone signal transduction	112 (2.46%)	ko04075
mRNA surveillance pathway	108 (2.37%)	ko03015
RNA degradation	103 (2.26%)	ko03018
Pyruvate metabolism	97 (2.13%)	ko00620
Endocytosis	95 (2.08%)	ko04144
Pyrimidine metabolism	84 (1.84%)	ko00240
Arginine and proline metabolism	80 (1.75%)	ko00330
Phenylalanine metabolism	80 (1.75%)	ko00360
Glutathione metabolism	79 (1.73%)	ko00480
Carbon fixation in photosynthetic organisms	79 (1.73%)	ko00710
Ribosome biogenesis in eukaryotes	75 (1.64%)	ko03008
Cysteine and methionine metabolism	73 (1.6%)	ko00270
Phagosome	73 (1.6%)	ko04145
Aminoacyl-tRNA biosynthesis	73 (1.6%)	ko00970
Glycine, serine and threonine metabolism	68 (1.49%)	ko00260
Citrate cycle (TCA cycle)	68 (1.49%)	ko00020
Fructose and mannose metabolism	67 (1.47%)	ko00051
Glyoxylate and dicarboxylate metabolism	66 (1.45%)	ko00630
Proteasome	64 (1.4%)	ko03050
Pentose and glucuronate interconversions	62 (1.36%)	ko00040
Ubiquitin mediated proteolysis	62 (1.36%)	ko04120
Alanine, aspartate and glutamate metabolism	61 (1.34%)	ko00250
Galactose metabolism	57 (1.25%)	ko00052
Pentose phosphate pathway	54 (1.18%)	ko00030
Nitrogen metabolism	54 (1.18%)	ko00910
Peroxisome	52 (1.14%)	ko04146
Valine, leucine and isoleucine degradation	52 (1.14%)	ko00280
Ascorbate and aldarate metabolism	51 (1.12%)	ko00053
Flavonoid biosynthesis	50 (1.1%)	ko00941
Propanoate metabolism	49 (1.07%)	ko00640
Photosynthesis	46 (1.01%)	ko00195
Cyanoamino acid metabolism	44 (0.96%)	ko00460
Phenylalanine, tyrosine and tryptophan biosynthesis	43 (0.94%)	ko00400
Tryptophan metabolism	42 (0.92%)	ko00380
Glycerophospholipid metabolism	41 (0.9%)	ko00564
Tyrosine metabolism	41 (0.9%)	ko00350
Other glycan degradation	40 (0.88%)	ko00511
Sulfur metabolism	38 (0.83%)	ko00920
Inositol phosphate metabolism	38 (0.83%)	ko00562
beta-Alanine metabolism	37 (0.81%)	ko00410
Fatty acid metabolism	36 (0.79%)	ko00071
Nucleotide excision repair	35 (0.77%)	ko03420
Terpenoid backbone biosynthesis	35 (0.77%)	ko00900
Glycerolipid metabolism	35 (0.77%)	ko00561
Valine, leucine and isoleucine biosynthesis	35 (0.77%)	ko00290
Carotenoid biosynthesis	34 (0.75%)	ko00906
Stilbenoid, diarylheptanoid and gingerol biosynthesis	33 (0.72%)	ko00945
DNA replication	32 (0.7%)	ko03030
Fatty acid biosynthesis	30 (0.66%)	ko00061
Phosphatidylinositol signaling system	30 (0.66%)	ko04070
Homologous recombination	29 (0.64%)	ko03440
alpha-Linolenic acid metabolism	29 (0.64%)	ko00592
Selenocompound metabolism	28 (0.61%)	ko00450
N-Glycan biosynthesis	28 (0.61%)	ko00510
Tropane, piperidine and pyridine alkaloid biosynthesis	28 (0.61%)	ko00960
Limonene and pinene degradation	27 (0.59%)	ko00903
Porphyrin and chlorophyll metabolism	26 (0.57%)	ko00860
Sphingolipid metabolism	26 (0.57%)	ko00600
RNA polymerase	26 (0.57%)	ko03020
One carbon pool by folate	26 (0.57%)	ko00670
Protein export	25 (0.55%)	ko03060
Lysine biosynthesis	25 (0.55%)	ko00300
Butanoate metabolism	25 (0.55%)	ko00650
Pantothenate and CoA biosynthesis	24 (0.53%)	ko00770
SNARE interactions in vesicular transport	24 (0.53%)	ko04130
Lysine degradation	22 (0.48%)	ko00310
Ubiquinone and other terpenoid-quinone biosynthesis	22 (0.48%)	ko00130
Isoquinoline alkaloid biosynthesis	21 (0.46%)	ko00950
Riboflavin metabolism	20 (0.44%)	ko00740
Mismatch repair	20 (0.44%)	ko03430
Glucosinolate biosynthesis	19 (0.42%)	ko00966
Zeatin biosynthesis	18 (0.39%)	ko00908
Histidine metabolism	18 (0.39%)	ko00340
ABC transporters	16 (0.35%)	ko02010
Biosynthesis of unsaturated fatty acids	15 (0.33%)	ko01040
Glycosaminoglycan degradation	14 (0.31%)	ko00531
Flavone and flavonol biosynthesis	14 (0.31%)	ko00944
Basal transcription factors	13 (0.29%)	ko03022
Ether lipid metabolism	13 (0.29%)	ko00565
Steroid biosynthesis	12 (0.26%)	ko00100
Base excision repair	12 (0.26%)	ko03410
Vitamin B6 metabolism	12 (0.26%)	ko00750
Regulation of autophagy	11 (0.24%)	ko04140
C5-Branched dibasic acid metabolism	11 (0.24%)	ko00660
Circadian rhythm - plant	11 (0.24%)	ko04712
Indole alkaloid biosynthesis	11 (0.24%)	ko00901
Isoflavonoid biosynthesis	10 (0.22%)	ko00943
Glycosphingolipid biosynthesis - ganglio series	10 (0.22%)	ko00604
Photosynthesis - antenna proteins	10 (0.22%)	ko00196
Folate biosynthesis	10 (0.22%)	ko00790
Thiamine metabolism	10 (0.22%)	ko00730
Sulfur relay system	9 (0.2%)	ko04122
Natural killer cell mediated cytotoxicity	8 (0.18%)	ko04650
Taurine and hypotaurine metabolism	8 (0.18%)	ko00430
Glycosphingolipid biosynthesis - globo series	8 (0.18%)	ko00603
Glycosylphosphatidylinositol(GPI)-anchor biosynthesis	8 (0.18%)	ko00563
Arachidonic acid metabolism	8 (0.18%)	ko00590
Cutin, suberine and wax biosynthesis	7 (0.15%)	ko00073
Nicotinate and nicotinamide metabolism	7 (0.15%)	ko00760
Linoleic acid metabolism	6 (0.13%)	ko00591
Benzoxazinoid biosynthesis	6 (0.13%)	ko00402
Synthesis and degradation of ketone bodies	6 (0.13%)	ko00072
Circadian rhythm - mammal	5 (0.11%)	ko04710
Fatty acid elongation	5 (0.11%)	ko00062
Sesquiterpenoid and triterpenoid biosynthesis	4 (0.09%)	ko00909
Diterpenoid biosynthesis	4 (0.09%)	ko00904
Lipoic acid metabolism	3 (0.07%)	ko00785
Brassinosteroid biosynthesis	3 (0.07%)	ko00905
Other types of O-glycan biosynthesis	3 (0.07%)	ko00514
Non-homologous end-joining	3 (0.07%)	ko03450
Caffeine metabolism	2 (0.04%)	ko00232
Anthocyanin biosynthesis	2 (0.04%)	ko00942
Betalain biosynthesis	2 (0.04%)	ko00965
Monoterpenoid biosynthesis	2 (0.04%)	ko00902
Biotin metabolism	2 (0.04%)	ko00780
