# Supplementary material for: Unraveling the Root Proteome Changes and Its Relationship to Molecular Mechanism Underlying Salt Stress Response in Radish (Raphanus sativus L.)
Source: Front Plant Sci. 2017 Jul 14;8:1192. doi: 10.3389/fpls.2017.01192 (PMC5509946; doi:10.3389/fpls.2017.01192)
Supplement: Table S6 — Significantly enriched GO terms for differential abundance protein species (DAPS). [file Table6.XLSX]

## Sheet: Sheet1
Table S6 Significantly enriched GO terms for differential abundance protein species (DAPS).
Gene Ontology term	Cluster frequency	Protein frequency of use	p-value
CK_-VS-Na100
Cellular Component
cytosol	383 out of 802 genes, 47.8%	2085 out of 5817 genes, 35.8%	5.69785e-14
vacuole	162 out of 802 genes, 20.2%	769 out of 5817 genes, 13.2%	1.55882e-09
cell junction	162 out of 802 genes, 20.2%	801 out of 5817 genes, 13.8%	3.49543e-08
cell-cell junction	161 out of 802 genes, 20.1%	799 out of 5817 genes, 13.7%	5.10509e-08
plasmodesma	161 out of 802 genes, 20.1%	799 out of 5817 genes, 13.7%	5.10509e-08
symplast	161 out of 802 genes, 20.1%	799 out of 5817 genes, 13.7%	5.10509e-08
vacuolar membrane	103 out of 802 genes, 12.8%	469 out of 5817 genes, 8.1%	3.12937e-07
vacuolar part	103 out of 802 genes, 12.8%	470 out of 5817 genes, 8.1%	3.49476e-07
cell periphery	295 out of 802 genes, 36.8%	1732 out of 5817 genes, 29.8%	2.54483e-06
cytoplasm	692 out of 802 genes, 86.3%	4683 out of 5817 genes, 80.5%	2.62784e-06
cytoplasmic part	637 out of 802 genes, 79.4%	4240 out of 5817 genes, 72.9%	2.74594e-06
Golgi apparatus	136 out of 802 genes, 17.0%	695 out of 5817 genes, 11.9%	3.98956e-06
organelle membrane	139 out of 802 genes, 17.3%	721 out of 5817 genes, 12.4%	7.11019e-06
cell wall	109 out of 802 genes, 13.6%	567 out of 5817 genes, 9.7%	9.22995e-05
external encapsulating structure	109 out of 802 genes, 13.6%	569 out of 5817 genes, 9.8%	0.00010725
plasma membrane	231 out of 802 genes, 28.8%	1397 out of 5817 genes, 24.0%	0.000448065
membrane	362 out of 802 genes, 45.1%	2322 out of 5817 genes, 39.9%	0.000694506
small ribosomal subunit	19 out of 802 genes, 2.4%	67 out of 5817 genes, 1.2%	0.00129363
extracellular region	148 out of 802 genes, 18.5%	865 out of 5817 genes, 14.9%	0.00157479
intracellular organelle part	314 out of 802 genes, 39.2%	2008 out of 5817 genes, 34.5%	0.00179851
cytosolic small ribosomal subunit	16 out of 802 genes, 2.0%	54 out of 5817 genes, 0.9%	0.00185502
organelle part	314 out of 802 genes, 39.2%	2009 out of 5817 genes, 34.5%	0.0018639
eukaryotic translation elongation factor 1 complex	7 out of 802 genes, 0.9%	15 out of 5817 genes, 0.3%	0.00216504
mitochondrial part	45 out of 802 genes, 5.6%	218 out of 5817 genes, 3.7%	0.00291267
ribosomal subunit	35 out of 802 genes, 4.4%	161 out of 5817 genes, 2.8%	0.00344811
cytosolic part	51 out of 802 genes, 6.4%	262 out of 5817 genes, 4.5%	0.00561341
mitochondrial envelope	36 out of 802 genes, 4.5%	175 out of 5817 genes, 3.0%	0.00775682
cytosolic ribosome	45 out of 802 genes, 5.6%	232 out of 5817 genes, 4.0%	0.00957357
mitochondrion	155 out of 802 genes, 19.3%	956 out of 5817 genes, 16.4%	0.0108618
organelle envelope	110 out of 802 genes, 13.7%	657 out of 5817 genes, 11.3%	0.0128514
envelope	110 out of 802 genes, 13.7%	658 out of 5817 genes, 11.3%	0.0134329
ribonucleoprotein complex	62 out of 802 genes, 7.7%	348 out of 5817 genes, 6.0%	0.017308
integral to peroxisomal membrane	2 out of 802 genes, 0.2%	2 out of 5817 genes, 0.0%	0.0189882
intrinsic to peroxisomal membrane	2 out of 802 genes, 0.2%	2 out of 5817 genes, 0.0%	0.0189882
plant-type cell wall	46 out of 802 genes, 5.7%	248 out of 5817 genes, 4.3%	0.0194326
mitochondrial membrane	31 out of 802 genes, 3.9%	157 out of 5817 genes, 2.7%	0.0225288
organelle inner membrane	30 out of 802 genes, 3.7%	152 out of 5817 genes, 2.6%	0.0246723
vacuolar proton-transporting V-type ATPase complex	4 out of 802 genes, 0.5%	9 out of 5817 genes, 0.2%	0.0254447
apoplast	67 out of 802 genes, 8.4%	389 out of 5817 genes, 6.7%	0.0275017
actin cytoskeleton	6 out of 802 genes, 0.7%	18 out of 5817 genes, 0.3%	0.0287408
mitochondrial inner membrane	26 out of 802 genes, 3.2%	131 out of 5817 genes, 2.3%	0.0326897
non-membrane-bounded organelle	105 out of 802 genes, 13.1%	646 out of 5817 genes, 11.1%	0.0327147
intracellular non-membrane-bounded organelle	105 out of 802 genes, 13.1%	646 out of 5817 genes, 11.1%	0.0327147
proton-transporting V-type ATPase complex	5 out of 802 genes, 0.6%	14 out of 5817 genes, 0.2%	0.0336856
nucleolus	55 out of 802 genes, 6.9%	315 out of 5817 genes, 5.4%	0.034299
respiratory chain	17 out of 802 genes, 2.1%	78 out of 5817 genes, 1.3%	0.0343274
macromolecular complex	167 out of 802 genes, 20.8%	1073 out of 5817 genes, 18.4%	0.035611
membrane-enclosed lumen	73 out of 802 genes, 9.1%	435 out of 5817 genes, 7.5%	0.0374909
chloroplast envelope	71 out of 802 genes, 8.9%	422 out of 5817 genes, 7.3%	0.0379245
intracellular part	753 out of 802 genes, 93.9%	5370 out of 5817 genes, 92.3%	0.0388238
ribosome	51 out of 802 genes, 6.4%	294 out of 5817 genes, 5.1%	0.0448434
Molecular Function
copper ion binding	55 out of 667 genes, 8.2%	231 out of 4831 genes, 4.8%	1.91595e-05
cation binding	187 out of 667 genes, 28.0%	1090 out of 4831 genes, 22.6%	0.00021329
oxidoreductase activity, acting on the CH-CH group of donors, NAD or NADP as acceptor	14 out of 667 genes, 2.1%	39 out of 4831 genes, 0.8%	0.000426483
translation elongation factor activity	13 out of 667 genes, 1.9%	38 out of 4831 genes, 0.8%	0.00114889
metal ion binding	167 out of 667 genes, 25.0%	1005 out of 4831 genes, 20.8%	0.00252378
arsenate reductase (glutaredoxin) activity	4 out of 667 genes, 0.6%	6 out of 4831 genes, 0.1%	0.0042878
oxidoreductase activity, acting on phosphorus or arsenic in donors	4 out of 667 genes, 0.6%	6 out of 4831 genes, 0.1%	0.0042878
oxidoreductase activity, acting on phosphorus or arsenic in donors, disulfide as acceptor	4 out of 667 genes, 0.6%	6 out of 4831 genes, 0.1%	0.0042878
translation factor activity, nucleic acid binding	26 out of 667 genes, 3.9%	112 out of 4831 genes, 2.3%	0.00444605
oxidoreductase activity, acting on the CH-CH group of donors	17 out of 667 genes, 2.5%	64 out of 4831 genes, 1.3%	0.0048506
calcium ion binding	23 out of 667 genes, 3.4%	98 out of 4831 genes, 2.0%	0.00629161
transition metal ion binding	113 out of 667 genes, 16.9%	665 out of 4831 genes, 13.8%	0.00706595
structural constituent of ribosome	39 out of 667 genes, 5.8%	193 out of 4831 genes, 4.0%	0.00777335
arsenate reductase activity	4 out of 667 genes, 0.6%	7 out of 4831 genes, 0.1%	0.0089166
nucleoside diphosphate kinase activity	3 out of 667 genes, 0.4%	4 out of 4831 genes, 0.1%	0.00940505
oxidoreductase activity, acting on a sulfur group of donors	20 out of 667 genes, 3.0%	86 out of 4831 genes, 1.8%	0.0115777
pyridoxal phosphate binding	21 out of 667 genes, 3.1%	92 out of 4831 genes, 1.9%	0.0121672
phosphotransferase activity, phosphate group as acceptor	7 out of 667 genes, 1.0%	20 out of 4831 genes, 0.4%	0.0140713
glycine hydroxymethyltransferase activity	4 out of 667 genes, 0.6%	8 out of 4831 genes, 0.2%	0.0159037
calmodulin binding	12 out of 667 genes, 1.8%	45 out of 4831 genes, 0.9%	0.0161937
heme binding	23 out of 667 genes, 3.4%	107 out of 4831 genes, 2.2%	0.0182586
2-alkenal reductase [NAD(P)] activity	7 out of 667 genes, 1.0%	21 out of 4831 genes, 0.4%	0.0186561
cytidylate kinase activity	2 out of 667 genes, 0.3%	2 out of 4831 genes, 0.0%	0.0190378
dihydroxy-acid dehydratase activity	2 out of 667 genes, 0.3%	2 out of 4831 genes, 0.0%	0.0190378
uridylate kinase activity	2 out of 667 genes, 0.3%	2 out of 4831 genes, 0.0%	0.0190378
sulfite reductase activity	2 out of 667 genes, 0.3%	2 out of 4831 genes, 0.0%	0.0190378
12-oxophytodienoate reductase activity	2 out of 667 genes, 0.3%	2 out of 4831 genes, 0.0%	0.0190378
oxidoreductase activity, acting on a sulfur group of donors, iron-sulfur protein as acceptor	2 out of 667 genes, 0.3%	2 out of 4831 genes, 0.0%	0.0190378
magnesium chelatase activity	2 out of 667 genes, 0.3%	2 out of 4831 genes, 0.0%	0.0190378
UTP:galactose-1-phosphate uridylyltransferase activity	2 out of 667 genes, 0.3%	2 out of 4831 genes, 0.0%	0.0190378
sulfite reductase (ferredoxin) activity	2 out of 667 genes, 0.3%	2 out of 4831 genes, 0.0%	0.0190378
ligase activity, forming nitrogen-metal bonds	2 out of 667 genes, 0.3%	2 out of 4831 genes, 0.0%	0.0190378
ligase activity, forming nitrogen-metal bonds, forming coordination complexes	2 out of 667 genes, 0.3%	2 out of 4831 genes, 0.0%	0.0190378
lysophosphatidic acid phosphatase activity	2 out of 667 genes, 0.3%	2 out of 4831 genes, 0.0%	0.0190378
ion binding	291 out of 667 genes, 43.6%	1930 out of 4831 genes, 40.0%	0.0206563
hydrogen-translocating pyrophosphatase activity	3 out of 667 genes, 0.4%	5 out of 4831 genes, 0.1%	0.0211055
lipoxygenase activity	3 out of 667 genes, 0.4%	5 out of 4831 genes, 0.1%	0.0211055
AMP binding	3 out of 667 genes, 0.4%	5 out of 4831 genes, 0.1%	0.0211055
ligase activity, forming carbon-sulfur bonds	7 out of 667 genes, 1.0%	22 out of 4831 genes, 0.5%	0.0241941
nucleobase-containing compound kinase activity	7 out of 667 genes, 1.0%	22 out of 4831 genes, 0.5%	0.0241941
fructose-bisphosphate aldolase activity	4 out of 667 genes, 0.6%	9 out of 4831 genes, 0.2%	0.0255463
inorganic diphosphatase activity	4 out of 667 genes, 0.6%	9 out of 4831 genes, 0.2%	0.0255463
protein disulfide oxidoreductase activity	11 out of 667 genes, 1.6%	45 out of 4831 genes, 0.9%	0.0384872
unfolded protein binding	16 out of 667 genes, 2.4%	75 out of 4831 genes, 1.6%	0.0471162
disulfide oxidoreductase activity	13 out of 667 genes, 1.9%	58 out of 4831 genes, 1.2%	0.0491653
Biological Process
response to inorganic substance	214 out of 737 genes, 29.0%	1045 out of 5317 genes, 19.7%	2.2708e-11
response to metal ion	157 out of 737 genes, 21.3%	719 out of 5317 genes, 13.5%	2.00941e-10
response to cadmium ion	143 out of 737 genes, 19.4%	652 out of 5317 genes, 12.3%	1.19128e-09
response to osmotic stress	144 out of 737 genes, 19.5%	659 out of 5317 genes, 12.4%	1.34981e-09
response to stress	343 out of 737 genes, 46.5%	1962 out of 5317 genes, 36.9%	4.85259e-09
response to salt stress	136 out of 737 genes, 18.5%	626 out of 5317 genes, 11.8%	6.56263e-09
response to chemical stimulus	318 out of 737 genes, 43.1%	1807 out of 5317 genes, 34.0%	1.54828e-08
response to stimulus	455 out of 737 genes, 61.7%	2790 out of 5317 genes, 52.5%	3.10402e-08
response to abiotic stimulus	265 out of 737 genes, 36.0%	1532 out of 5317 genes, 28.8%	3.51159e-06
translation	74 out of 737 genes, 10.0%	353 out of 5317 genes, 6.6%	9.87937e-05
protein folding	56 out of 737 genes, 7.6%	252 out of 5317 genes, 4.7%	0.000147196
proteasome assembly	47 out of 737 genes, 6.4%	208 out of 5317 genes, 3.9%	0.000335262
response to misfolded protein	47 out of 737 genes, 6.4%	208 out of 5317 genes, 3.9%	0.000335262
proteasome core complex assembly	42 out of 737 genes, 5.7%	180 out of 5317 genes, 3.4%	0.000336965
glycolysis	70 out of 737 genes, 9.5%	343 out of 5317 genes, 6.5%	0.00035591
translational elongation	17 out of 737 genes, 2.3%	52 out of 5317 genes, 1.0%	0.000406458
gluconeogenesis	55 out of 737 genes, 7.5%	258 out of 5317 genes, 4.9%	0.00051392
response to topologically incorrect protein	56 out of 737 genes, 7.6%	265 out of 5317 genes, 5.0%	0.000575441
Golgi organization	51 out of 737 genes, 6.9%	236 out of 5317 genes, 4.4%	0.00058669
hexose biosynthetic process	55 out of 737 genes, 7.5%	261 out of 5317 genes, 4.9%	0.000691391
positive regulation of protein complex disassembly	5 out of 737 genes, 0.7%	7 out of 5317 genes, 0.1%	0.000832501
regulation of protein complex disassembly	6 out of 737 genes, 0.8%	10 out of 5317 genes, 0.2%	0.000887648
monosaccharide biosynthetic process	56 out of 737 genes, 7.6%	271 out of 5317 genes, 5.1%	0.00101827
homeostatic process	44 out of 737 genes, 6.0%	202 out of 5317 genes, 3.8%	0.00116273
response to temperature stimulus	120 out of 737 genes, 16.3%	677 out of 5317 genes, 12.7%	0.00145809
organic substance catabolic process	217 out of 737 genes, 29.4%	1326 out of 5317 genes, 24.9%	0.00154067
response to oxygen-containing compound	176 out of 737 genes, 23.9%	1050 out of 5317 genes, 19.7%	0.00166951
catabolic process	231 out of 737 genes, 31.3%	1426 out of 5317 genes, 26.8%	0.00182359
response to oxidative stress	79 out of 737 genes, 10.7%	420 out of 5317 genes, 7.9%	0.00196896
cellular homeostasis	36 out of 737 genes, 4.9%	161 out of 5317 genes, 3.0%	0.00197854
nucleotide phosphorylation	7 out of 737 genes, 0.9%	15 out of 5317 genes, 0.3%	0.00223192
cellular metabolic compound salvage	45 out of 737 genes, 6.1%	216 out of 5317 genes, 4.1%	0.00263889
biosynthetic process	374 out of 737 genes, 50.7%	2443 out of 5317 genes, 45.9%	0.00277313
chemical homeostasis	26 out of 737 genes, 3.5%	108 out of 5317 genes, 2.0%	0.00279444
response to biotic stimulus	126 out of 737 genes, 17.1%	730 out of 5317 genes, 13.7%	0.00305342
photorespiration	42 out of 737 genes, 5.7%	200 out of 5317 genes, 3.8%	0.0031019
response to hydrogen peroxide	43 out of 737 genes, 5.8%	210 out of 5317 genes, 3.9%	0.00454235
response to wounding	34 out of 737 genes, 4.6%	158 out of 5317 genes, 3.0%	0.0049938
cellular response to salt stress	6 out of 737 genes, 0.8%	13 out of 5317 genes, 0.2%	0.00500488
proteolysis	99 out of 737 genes, 13.4%	567 out of 5317 genes, 10.7%	0.00621731
response to reactive oxygen species	54 out of 737 genes, 7.3%	281 out of 5317 genes, 5.3%	0.0064014
response to heat	45 out of 737 genes, 6.1%	226 out of 5317 genes, 4.3%	0.00641749
proteolysis involved in cellular protein catabolic process	66 out of 737 genes, 9.0%	356 out of 5317 genes, 6.7%	0.00647362
response to other organism	121 out of 737 genes, 16.4%	714 out of 5317 genes, 13.4%	0.00699692
ubiquitin-dependent protein catabolic process	52 out of 737 genes, 7.1%	270 out of 5317 genes, 5.1%	0.00707285
glutamate metabolic process	7 out of 737 genes, 0.9%	18 out of 5317 genes, 0.3%	0.00757645
ammonium transport	7 out of 737 genes, 0.9%	18 out of 5317 genes, 0.3%	0.00757645
basic amino acid transport	7 out of 737 genes, 0.9%	18 out of 5317 genes, 0.3%	0.00757645
cellular response to osmotic stress	6 out of 737 genes, 0.8%	14 out of 5317 genes, 0.3%	0.00774579
response to organic substance	184 out of 737 genes, 25.0%	1142 out of 5317 genes, 21.5%	0.00806901
modification-dependent protein catabolic process	52 out of 737 genes, 7.1%	273 out of 5317 genes, 5.1%	0.00882373
modification-dependent macromolecule catabolic process	52 out of 737 genes, 7.1%	273 out of 5317 genes, 5.1%	0.00882373
pyrimidine nucleoside triphosphate metabolic process	4 out of 737 genes, 0.5%	7 out of 5317 genes, 0.1%	0.00905035
peptidyl-lysine modification	4 out of 737 genes, 0.5%	7 out of 5317 genes, 0.1%	0.00905035
glycine biosynthetic process from serine	4 out of 737 genes, 0.5%	7 out of 5317 genes, 0.1%	0.00905035
protein metabolic process	278 out of 737 genes, 37.7%	1798 out of 5317 genes, 33.8%	0.00917987
primary metabolic process	544 out of 737 genes, 73.8%	3727 out of 5317 genes, 70.1%	0.00934861
nucleoside diphosphate phosphorylation	3 out of 737 genes, 0.4%	4 out of 5317 genes, 0.1%	0.00951574
GTP biosynthetic process	3 out of 737 genes, 0.4%	4 out of 5317 genes, 0.1%	0.00951574
UTP biosynthetic process	3 out of 737 genes, 0.4%	4 out of 5317 genes, 0.1%	0.00951574
CTP biosynthetic process	3 out of 737 genes, 0.4%	4 out of 5317 genes, 0.1%	0.00951574
regulation of translational termination	3 out of 737 genes, 0.4%	4 out of 5317 genes, 0.1%	0.00951574
translational frameshifting	3 out of 737 genes, 0.4%	4 out of 5317 genes, 0.1%	0.00951574
peptidyl-lysine modification to hypusine	3 out of 737 genes, 0.4%	4 out of 5317 genes, 0.1%	0.00951574
pyrimidine ribonucleoside triphosphate metabolic process	3 out of 737 genes, 0.4%	4 out of 5317 genes, 0.1%	0.00951574
pyrimidine ribonucleoside triphosphate biosynthetic process	3 out of 737 genes, 0.4%	4 out of 5317 genes, 0.1%	0.00951574
positive regulation of translational elongation	3 out of 737 genes, 0.4%	4 out of 5317 genes, 0.1%	0.00951574
positive regulation of translational termination	3 out of 737 genes, 0.4%	4 out of 5317 genes, 0.1%	0.00951574
CTP metabolic process	3 out of 737 genes, 0.4%	4 out of 5317 genes, 0.1%	0.00951574
UTP metabolic process	3 out of 737 genes, 0.4%	4 out of 5317 genes, 0.1%	0.00951574
hypusine metabolic process	3 out of 737 genes, 0.4%	4 out of 5317 genes, 0.1%	0.00951574
carbohydrate biosynthetic process	105 out of 737 genes, 14.2%	615 out of 5317 genes, 11.6%	0.00962509
response to hexose stimulus	32 out of 737 genes, 4.3%	153 out of 5317 genes, 2.9%	0.00977929
response to monosaccharide stimulus	32 out of 737 genes, 4.3%	153 out of 5317 genes, 2.9%	0.00977929
nucleotide transport	7 out of 737 genes, 0.9%	19 out of 5317 genes, 0.4%	0.0105893
heat acclimation	15 out of 737 genes, 2.0%	58 out of 5317 genes, 1.1%	0.0106654
protein targeting to vacuole	23 out of 737 genes, 3.1%	103 out of 5317 genes, 1.9%	0.0123044
protein localization to vacuole	23 out of 737 genes, 3.1%	103 out of 5317 genes, 1.9%	0.0123044
establishment of protein localization to vacuole	23 out of 737 genes, 3.1%	103 out of 5317 genes, 1.9%	0.0123044
cellular biosynthetic process	337 out of 737 genes, 45.7%	2226 out of 5317 genes, 41.9%	0.0124496
organic substance biosynthetic process	349 out of 737 genes, 47.4%	2312 out of 5317 genes, 43.5%	0.0125539
hyperosmotic response	38 out of 737 genes, 5.2%	192 out of 5317 genes, 3.6%	0.0128943
growth	57 out of 737 genes, 7.7%	310 out of 5317 genes, 5.8%	0.0130276
organic substance metabolic process	570 out of 737 genes, 77.3%	3933 out of 5317 genes, 74.0%	0.0131019
single-organism metabolic process	365 out of 737 genes, 49.5%	2430 out of 5317 genes, 45.7%	0.013822
divalent metal ion transport	29 out of 737 genes, 3.9%	139 out of 5317 genes, 2.6%	0.0139702
divalent inorganic cation transport	29 out of 737 genes, 3.9%	139 out of 5317 genes, 2.6%	0.0139702
vacuolar transport	24 out of 737 genes, 3.3%	110 out of 5317 genes, 2.1%	0.0142071
ion transport	75 out of 737 genes, 10.2%	427 out of 5317 genes, 8.0%	0.0144848
response to glucose stimulus	22 out of 737 genes, 3.0%	99 out of 5317 genes, 1.9%	0.0149691
glucose metabolic process	106 out of 737 genes, 14.4%	632 out of 5317 genes, 11.9%	0.0155449
cellular protein catabolic process	67 out of 737 genes, 9.1%	377 out of 5317 genes, 7.1%	0.0158459
cellular response to stress	97 out of 737 genes, 13.2%	573 out of 5317 genes, 10.8%	0.0160033
long-chain fatty acid metabolic process	4 out of 737 genes, 0.5%	8 out of 5317 genes, 0.2%	0.0161338
response to mannitol stimulus	4 out of 737 genes, 0.5%	8 out of 5317 genes, 0.2%	0.0161338
response to copper ion	4 out of 737 genes, 0.5%	8 out of 5317 genes, 0.2%	0.0161338
response to molecule of fungal origin	6 out of 737 genes, 0.8%	16 out of 5317 genes, 0.3%	0.0161754
response to zinc ion	19 out of 737 genes, 2.6%	83 out of 5317 genes, 1.6%	0.0168405
protein catabolic process	69 out of 737 genes, 9.4%	391 out of 5317 genes, 7.4%	0.0168634
multi-organism process	128 out of 737 genes, 17.4%	782 out of 5317 genes, 14.7%	0.0174445
defense response	108 out of 737 genes, 14.7%	648 out of 5317 genes, 12.2%	0.0174836
inorganic anion transport	26 out of 737 genes, 3.5%	124 out of 5317 genes, 2.3%	0.0181417
cell growth	53 out of 737 genes, 7.2%	290 out of 5317 genes, 5.5%	0.0182534
organophosphate ester transport	7 out of 737 genes, 0.9%	21 out of 5317 genes, 0.4%	0.0190621
UDP-glucose metabolic process	2 out of 737 genes, 0.3%	2 out of 5317 genes, 0.0%	0.0191908
acetate metabolic process	2 out of 737 genes, 0.3%	2 out of 5317 genes, 0.0%	0.0191908
icosanoid metabolic process	2 out of 737 genes, 0.3%	2 out of 5317 genes, 0.0%	0.0191908
mitochondrial membrane organization	2 out of 737 genes, 0.3%	2 out of 5317 genes, 0.0%	0.0191908
valine biosynthetic process	2 out of 737 genes, 0.3%	2 out of 5317 genes, 0.0%	0.0191908
lysine biosynthetic process via diaminopimelate, diaminopimelate-aminotransferase pathway	2 out of 737 genes, 0.3%	2 out of 5317 genes, 0.0%	0.0191908
multi-organism transport	2 out of 737 genes, 0.3%	2 out of 5317 genes, 0.0%	0.0191908
cellular response to copper ion	2 out of 737 genes, 0.3%	2 out of 5317 genes, 0.0%	0.0191908
fatty acid derivative metabolic process	2 out of 737 genes, 0.3%	2 out of 5317 genes, 0.0%	0.0191908
proteasomal protein catabolic process	37 out of 737 genes, 5.0%	192 out of 5317 genes, 3.6%	0.0209464
one-carbon metabolic process	9 out of 737 genes, 1.2%	31 out of 5317 genes, 0.6%	0.0211096
phosphatidylinositol metabolic process	9 out of 737 genes, 1.2%	31 out of 5317 genes, 0.6%	0.0211096
cellular glucose homeostasis	3 out of 737 genes, 0.4%	5 out of 5317 genes, 0.1%	0.0213435
pyrimidine nucleoside triphosphate biosynthetic process	3 out of 737 genes, 0.4%	5 out of 5317 genes, 0.1%	0.0213435
hexose mediated signaling	3 out of 737 genes, 0.4%	5 out of 5317 genes, 0.1%	0.0213435
glucose mediated signaling pathway	3 out of 737 genes, 0.4%	5 out of 5317 genes, 0.1%	0.0213435
cellular response to biotic stimulus	3 out of 737 genes, 0.4%	5 out of 5317 genes, 0.1%	0.0213435
cellular response to monosaccharide stimulus	3 out of 737 genes, 0.4%	5 out of 5317 genes, 0.1%	0.0213435
cellular response to hexose stimulus	3 out of 737 genes, 0.4%	5 out of 5317 genes, 0.1%	0.0213435
cellular response to glucose stimulus	3 out of 737 genes, 0.4%	5 out of 5317 genes, 0.1%	0.0213435
response to sorbitol	3 out of 737 genes, 0.4%	5 out of 5317 genes, 0.1%	0.0213435
cellular chemical homeostasis	19 out of 737 genes, 2.6%	85 out of 5317 genes, 1.6%	0.0214521
response to water stimulus	34 out of 737 genes, 4.6%	174 out of 5317 genes, 3.3%	0.0215997
cellular catabolic process	156 out of 737 genes, 21.2%	978 out of 5317 genes, 18.4%	0.0217179
cation transport	58 out of 737 genes, 7.9%	325 out of 5317 genes, 6.1%	0.0220665
phosphatidylinositol biosynthetic process	6 out of 737 genes, 0.8%	17 out of 5317 genes, 0.3%	0.0221363
cellular response to inorganic substance	6 out of 737 genes, 0.8%	17 out of 5317 genes, 0.3%	0.0221363
cellular response to metal ion	6 out of 737 genes, 0.8%	17 out of 5317 genes, 0.3%	0.0221363
cellular protein metabolic process	243 out of 737 genes, 33.0%	1583 out of 5317 genes, 29.8%	0.0232318
hexose metabolic process	109 out of 737 genes, 14.8%	662 out of 5317 genes, 12.5%	0.0237431
amino acid import	11 out of 737 genes, 1.5%	42 out of 5317 genes, 0.8%	0.0245122
single-organism carbohydrate catabolic process	98 out of 737 genes, 13.3%	590 out of 5317 genes, 11.1%	0.0253166
response to water deprivation	33 out of 737 genes, 4.5%	170 out of 5317 genes, 3.2%	0.0255518
glycine biosynthetic process	4 out of 737 genes, 0.5%	9 out of 5317 genes, 0.2%	0.0259025
proteasomal ubiquitin-dependent protein catabolic process	23 out of 737 genes, 3.1%	110 out of 5317 genes, 2.1%	0.0260585
developmental growth involved in morphogenesis	41 out of 737 genes, 5.6%	220 out of 5317 genes, 4.1%	0.026324
water transport	34 out of 737 genes, 4.6%	178 out of 5317 genes, 3.3%	0.0294348
fluid transport	34 out of 737 genes, 4.6%	178 out of 5317 genes, 3.3%	0.0294348
developmental growth	42 out of 737 genes, 5.7%	228 out of 5317 genes, 4.3%	0.0295403
carbohydrate catabolic process	101 out of 737 genes, 13.7%	614 out of 5317 genes, 11.5%	0.0298091
coumarin metabolic process	13 out of 737 genes, 1.8%	54 out of 5317 genes, 1.0%	0.0298624
coumarin biosynthetic process	13 out of 737 genes, 1.8%	54 out of 5317 genes, 1.0%	0.0298624
ethylene metabolic process	10 out of 737 genes, 1.4%	38 out of 5317 genes, 0.7%	0.030316
ethylene biosynthetic process	10 out of 737 genes, 1.4%	38 out of 5317 genes, 0.7%	0.030316
cellular alkene metabolic process	10 out of 737 genes, 1.4%	38 out of 5317 genes, 0.7%	0.030316
alkene biosynthetic process	10 out of 737 genes, 1.4%	38 out of 5317 genes, 0.7%	0.030316
olefin metabolic process	10 out of 737 genes, 1.4%	38 out of 5317 genes, 0.7%	0.030316
olefin biosynthetic process	10 out of 737 genes, 1.4%	38 out of 5317 genes, 0.7%	0.030316
response to fructose stimulus	27 out of 737 genes, 3.7%	136 out of 5317 genes, 2.6%	0.0315222
metal ion transport	43 out of 737 genes, 5.8%	236 out of 5317 genes, 4.4%	0.0329267
purine nucleoside triphosphate biosynthetic process	11 out of 737 genes, 1.5%	44 out of 5317 genes, 0.8%	0.0339582
ribonucleoside triphosphate biosynthetic process	11 out of 737 genes, 1.5%	44 out of 5317 genes, 0.8%	0.0339582
purine ribonucleoside triphosphate biosynthetic process	11 out of 737 genes, 1.5%	44 out of 5317 genes, 0.8%	0.0339582
organic acid metabolic process	185 out of 737 genes, 25.1%	1192 out of 5317 genes, 22.4%	0.0343567
indole-containing compound biosynthetic process	22 out of 737 genes, 3.0%	107 out of 5317 genes, 2.0%	0.0345855
anion transport	37 out of 737 genes, 5.0%	199 out of 5317 genes, 3.7%	0.0347522
cellular component organization or biogenesis	273 out of 737 genes, 37.0%	1811 out of 5317 genes, 34.1%	0.0365947
unidimensional cell growth	27 out of 737 genes, 3.7%	138 out of 5317 genes, 2.6%	0.0372419
regulation of hydrolase activity	9 out of 737 genes, 1.2%	34 out of 5317 genes, 0.6%	0.0375874
nucleoside diphosphate metabolic process	3 out of 737 genes, 0.4%	6 out of 5317 genes, 0.1%	0.0383326
fertilization	3 out of 737 genes, 0.4%	6 out of 5317 genes, 0.1%	0.0383326
double fertilization forming a zygote and endosperm	3 out of 737 genes, 0.4%	6 out of 5317 genes, 0.1%	0.0383326
auxin homeostasis	3 out of 737 genes, 0.4%	6 out of 5317 genes, 0.1%	0.0383326
glycoside catabolic process	3 out of 737 genes, 0.4%	6 out of 5317 genes, 0.1%	0.0383326
glucose homeostasis	3 out of 737 genes, 0.4%	6 out of 5317 genes, 0.1%	0.0383326
S-adenosylmethionine metabolic process	3 out of 737 genes, 0.4%	6 out of 5317 genes, 0.1%	0.0383326
response to phenylpropanoid	3 out of 737 genes, 0.4%	6 out of 5317 genes, 0.1%	0.0383326
regulation of protein depolymerization	3 out of 737 genes, 0.4%	6 out of 5317 genes, 0.1%	0.0383326
protein sumoylation	4 out of 737 genes, 0.5%	10 out of 5317 genes, 0.2%	0.0385321
carboxylic acid metabolic process	184 out of 737 genes, 25.0%	1189 out of 5317 genes, 22.4%	0.0385804
glucose catabolic process	92 out of 737 genes, 12.5%	561 out of 5317 genes, 10.6%	0.0399866
hexose catabolic process	92 out of 737 genes, 12.5%	561 out of 5317 genes, 10.6%	0.0399866
monosaccharide catabolic process	92 out of 737 genes, 12.5%	561 out of 5317 genes, 10.6%	0.0399866
oxoacid metabolic process	184 out of 737 genes, 25.0%	1191 out of 5317 genes, 22.4%	0.0408821
lipid oxidation	25 out of 737 genes, 3.4%	127 out of 5317 genes, 2.4%	0.041098
response to endoplasmic reticulum stress	40 out of 737 genes, 5.4%	221 out of 5317 genes, 4.2%	0.04243
purine nucleoside biosynthetic process	15 out of 737 genes, 2.0%	68 out of 5317 genes, 1.3%	0.0425907
purine ribonucleoside biosynthetic process	15 out of 737 genes, 2.0%	68 out of 5317 genes, 1.3%	0.0425907
carbohydrate metabolic process	196 out of 737 genes, 26.6%	1278 out of 5317 genes, 24.0%	0.0451002
nucleoside triphosphate biosynthetic process	11 out of 737 genes, 1.5%	46 out of 5317 genes, 0.9%	0.0457193
positive regulation of flavonoid biosynthetic process	11 out of 737 genes, 1.5%	46 out of 5317 genes, 0.9%	0.0457193
positive regulation of secondary metabolite biosynthetic process	11 out of 737 genes, 1.5%	46 out of 5317 genes, 0.9%	0.0457193
response to high light intensity	33 out of 737 genes, 4.5%	178 out of 5317 genes, 3.3%	0.0459792
cellular component organization	249 out of 737 genes, 33.8%	1651 out of 5317 genes, 31.1%	0.0465906
negative regulation of programmed cell death	15 out of 737 genes, 2.0%	69 out of 5317 genes, 1.3%	0.047748
metabolic process	622 out of 737 genes, 84.4%	4369 out of 5317 genes, 82.2%	0.0480586
cell redox homeostasis	16 out of 737 genes, 2.2%	75 out of 5317 genes, 1.4%	0.0487074
macromolecule catabolic process	83 out of 737 genes, 11.3%	506 out of 5317 genes, 9.5%	0.0494219
regulation of biological quality	90 out of 737 genes, 12.2%	553 out of 5317 genes, 10.4%	0.049464
CK-VS-Na200
Cellular Component
cytosol	294 out of 656 genes, 44.8%	2085 out of 5817 genes, 35.8%	3.13432e-07
extracellular region	134 out of 656 genes, 20.4%	865 out of 5817 genes, 14.9%	2.68002e-05
mitochondrion	140 out of 656 genes, 21.3%	956 out of 5817 genes, 16.4%	0.000284147
cell wall	89 out of 656 genes, 13.6%	567 out of 5817 genes, 9.7%	0.000485495
external encapsulating structure	89 out of 656 genes, 13.6%	569 out of 5817 genes, 9.8%	0.000547024
apoplast	62 out of 656 genes, 9.5%	389 out of 5817 genes, 6.7%	0.00249881
eukaryotic translation elongation factor 1 complex	6 out of 656 genes, 0.9%	15 out of 5817 genes, 0.3%	0.00410612
cytoplasmic part	505 out of 656 genes, 77.0%	4240 out of 5817 genes, 72.9%	0.00644497
cell periphery	222 out of 656 genes, 33.8%	1732 out of 5817 genes, 29.8%	0.00931598
respiratory chain	16 out of 656 genes, 2.4%	78 out of 5817 genes, 1.3%	0.0120931
vacuole	106 out of 656 genes, 16.2%	769 out of 5817 genes, 13.2%	0.0121262
NADH dehydrogenase complex	11 out of 656 genes, 1.7%	49 out of 5817 genes, 0.8%	0.0182678
respiratory chain complex I	11 out of 656 genes, 1.7%	49 out of 5817 genes, 0.8%	0.0182678
cytoplasm	548 out of 656 genes, 83.5%	4683 out of 5817 genes, 80.5%	0.0198819
mitochondrial envelope	29 out of 656 genes, 4.4%	175 out of 5817 genes, 3.0%	0.0205921
chloroplast stroma	87 out of 656 genes, 13.3%	630 out of 5817 genes, 10.8%	0.0216017
organelle envelope	90 out of 656 genes, 13.7%	657 out of 5817 genes, 11.3%	0.023769
chloroplast	236 out of 656 genes, 36.0%	1890 out of 5817 genes, 32.5%	0.0245283
envelope	90 out of 656 genes, 13.7%	658 out of 5817 genes, 11.3%	0.0246399
plastid stroma	87 out of 656 genes, 13.3%	637 out of 5817 genes, 11.0%	0.0278934
mitochondrial respiratory chain	14 out of 656 genes, 2.1%	72 out of 5817 genes, 1.2%	0.0281759
vacuolar membrane	66 out of 656 genes, 10.1%	469 out of 5817 genes, 8.1%	0.0300292
vacuolar part	66 out of 656 genes, 10.1%	470 out of 5817 genes, 8.1%	0.0312705
cell-cell junction	106 out of 656 genes, 16.2%	799 out of 5817 genes, 13.7%	0.0337286
plasmodesma	106 out of 656 genes, 16.2%	799 out of 5817 genes, 13.7%	0.0337286
symplast	106 out of 656 genes, 16.2%	799 out of 5817 genes, 13.7%	0.0337286
mitochondrial respiratory chain complex I	10 out of 656 genes, 1.5%	47 out of 5817 genes, 0.8%	0.0337744
intracellular organelle part	248 out of 656 genes, 37.8%	2008 out of 5817 genes, 34.5%	0.0337919
organelle part	248 out of 656 genes, 37.8%	2009 out of 5817 genes, 34.5%	0.0345435
magnesium chelatase complex	2 out of 656 genes, 0.3%	3 out of 5817 genes, 0.1%	0.0352448
nuclear periphery	2 out of 656 genes, 0.3%	3 out of 5817 genes, 0.1%	0.0352448
cell junction	106 out of 656 genes, 16.2%	801 out of 5817 genes, 13.8%	0.0358774
plastid	237 out of 656 genes, 36.1%	1921 out of 5817 genes, 33.0%	0.0406454
SCF ubiquitin ligase complex	4 out of 656 genes, 0.6%	13 out of 5817 genes, 0.2%	0.0499516
Molecular Function
copper ion binding	52 out of 543 genes, 9.6%	231 out of 4831 genes, 4.8%	3.83846e-07
cofactor binding	66 out of 543 genes, 12.2%	346 out of 4831 genes, 7.2%	5.87553e-06
oxidoreductase activity	115 out of 543 genes, 21.2%	735 out of 4831 genes, 15.2%	4.89189e-05
oxidoreductase activity, acting on NAD(P)H	17 out of 543 genes, 3.1%	62 out of 4831 genes, 1.3%	0.000329014
coenzyme binding	42 out of 543 genes, 7.7%	229 out of 4831 genes, 4.7%	0.000754819
transition metal ion binding	99 out of 543 genes, 18.2%	665 out of 4831 genes, 13.8%	0.00116253
cation binding	151 out of 543 genes, 27.8%	1090 out of 4831 genes, 22.6%	0.00138344
acetyltransferase activity	10 out of 543 genes, 1.8%	31 out of 4831 genes, 0.6%	0.00146209
translation elongation factor activity	11 out of 543 genes, 2.0%	38 out of 4831 genes, 0.8%	0.00229542
ion binding	248 out of 543 genes, 45.7%	1930 out of 4831 genes, 40.0%	0.0023381
metal ion binding	139 out of 543 genes, 25.6%	1005 out of 4831 genes, 20.8%	0.00246642
oxidoreductase activity, acting on a sulfur group of donors	19 out of 543 genes, 3.5%	86 out of 4831 genes, 1.8%	0.00263739
sulfur compound binding	9 out of 543 genes, 1.7%	29 out of 4831 genes, 0.6%	0.00338463
flavin adenine dinucleotide binding	16 out of 543 genes, 2.9%	70 out of 4831 genes, 1.4%	0.00391822
carbohydrate derivative binding	6 out of 543 genes, 1.1%	15 out of 4831 genes, 0.3%	0.00402642
disulfide oxidoreductase activity	14 out of 543 genes, 2.6%	58 out of 4831 genes, 1.2%	0.00403101
dihydrolipoyllysine-residue acetyltransferase activity	4 out of 543 genes, 0.7%	7 out of 4831 genes, 0.1%	0.0041825
S-acetyltransferase activity	4 out of 543 genes, 0.7%	7 out of 4831 genes, 0.1%	0.0041825
lactate dehydrogenase activity	3 out of 543 genes, 0.6%	4 out of 4831 genes, 0.1%	0.00517803
transaminase activity	12 out of 543 genes, 2.2%	48 out of 4831 genes, 1.0%	0.0055837
transferase activity, transferring nitrogenous groups	12 out of 543 genes, 2.2%	48 out of 4831 genes, 1.0%	0.0055837
pyridoxal phosphate binding	19 out of 543 genes, 3.5%	92 out of 4831 genes, 1.9%	0.00580562
lyase activity	37 out of 543 genes, 6.8%	220 out of 4831 genes, 4.6%	0.00706316
acetyl-CoA carboxylase activity	4 out of 543 genes, 0.7%	8 out of 4831 genes, 0.2%	0.00762672
dihydrolipoamide S-acyltransferase activity	4 out of 543 genes, 0.7%	8 out of 4831 genes, 0.2%	0.00762672
carbon-carbon lyase activity	16 out of 543 genes, 2.9%	75 out of 4831 genes, 1.6%	0.00794174
chitin binding	5 out of 543 genes, 0.9%	13 out of 4831 genes, 0.3%	0.0104977
oxygen transporter activity	3 out of 543 genes, 0.6%	5 out of 4831 genes, 0.1%	0.0118656
fructose-bisphosphate aldolase activity	4 out of 543 genes, 0.7%	9 out of 4831 genes, 0.2%	0.0125216
chaperone binding	4 out of 543 genes, 0.7%	9 out of 4831 genes, 0.2%	0.0125216
malate dehydrogenase (decarboxylating) activity	2 out of 543 genes, 0.4%	2 out of 4831 genes, 0.0%	0.0126129
oxaloacetate decarboxylase activity	2 out of 543 genes, 0.4%	2 out of 4831 genes, 0.0%	0.0126129
magnesium chelatase activity	2 out of 543 genes, 0.4%	2 out of 4831 genes, 0.0%	0.0126129
ceramidase activity	2 out of 543 genes, 0.4%	2 out of 4831 genes, 0.0%	0.0126129
GDP binding	2 out of 543 genes, 0.4%	2 out of 4831 genes, 0.0%	0.0126129
guiding stereospecific synthesis activity	2 out of 543 genes, 0.4%	2 out of 4831 genes, 0.0%	0.0126129
2,3-bisphosphoglycerate-independent phosphoglycerate mutase activity	2 out of 543 genes, 0.4%	2 out of 4831 genes, 0.0%	0.0126129
glutathione thiolesterase activity	2 out of 543 genes, 0.4%	2 out of 4831 genes, 0.0%	0.0126129
sulfur dioxygenase activity	2 out of 543 genes, 0.4%	2 out of 4831 genes, 0.0%	0.0126129
ligase activity, forming nitrogen-metal bonds	2 out of 543 genes, 0.4%	2 out of 4831 genes, 0.0%	0.0126129
ligase activity, forming nitrogen-metal bonds, forming coordination complexes	2 out of 543 genes, 0.4%	2 out of 4831 genes, 0.0%	0.0126129
catalytic activity	380 out of 543 genes, 70.0%	3173 out of 4831 genes, 65.7%	0.0135767
cobalt ion binding	13 out of 543 genes, 2.4%	62 out of 4831 genes, 1.3%	0.0183036
glutathione binding	6 out of 543 genes, 1.1%	20 out of 4831 genes, 0.4%	0.0191367
oligopeptide binding	6 out of 543 genes, 1.1%	20 out of 4831 genes, 0.4%	0.0191367
phospholipid binding	12 out of 543 genes, 2.2%	56 out of 4831 genes, 1.2%	0.0194713
chitinase activity	5 out of 543 genes, 0.9%	15 out of 4831 genes, 0.3%	0.02026
oxidoreductase activity, acting on the CH-NH2 group of donors, oxygen as acceptor	7 out of 543 genes, 1.3%	26 out of 4831 genes, 0.5%	0.0212959
arsenate reductase (glutaredoxin) activity	3 out of 543 genes, 0.6%	6 out of 4831 genes, 0.1%	0.0217645
oxidoreductase activity, acting on phosphorus or arsenic in donors	3 out of 543 genes, 0.6%	6 out of 4831 genes, 0.1%	0.0217645
oxidoreductase activity, acting on phosphorus or arsenic in donors, disulfide as acceptor	3 out of 543 genes, 0.6%	6 out of 4831 genes, 0.1%	0.0217645
antioxidant activity	18 out of 543 genes, 3.3%	98 out of 4831 genes, 2.0%	0.0232958
protein disulfide oxidoreductase activity	10 out of 543 genes, 1.8%	45 out of 4831 genes, 0.9%	0.0249033
oxidoreductase activity, acting on the CH-NH2 group of donors	9 out of 543 genes, 1.7%	39 out of 4831 genes, 0.8%	0.0258903
adenylate kinase activity	4 out of 543 genes, 0.7%	11 out of 4831 genes, 0.2%	0.0273182
CoA carboxylase activity	4 out of 543 genes, 0.7%	11 out of 4831 genes, 0.2%	0.0273182
ligase activity, forming carbon-carbon bonds	4 out of 543 genes, 0.7%	11 out of 4831 genes, 0.2%	0.0273182
acyl-CoA dehydrogenase activity	3 out of 543 genes, 0.6%	7 out of 4831 genes, 0.1%	0.0349509
adenosine kinase activity	3 out of 543 genes, 0.6%	7 out of 4831 genes, 0.1%	0.0349509
arsenate reductase activity	3 out of 543 genes, 0.6%	7 out of 4831 genes, 0.1%	0.0349509
retinal dehydrogenase activity	2 out of 543 genes, 0.4%	3 out of 4831 genes, 0.1%	0.0350126
DNA helicase activity	2 out of 543 genes, 0.4%	3 out of 4831 genes, 0.1%	0.0350126
3-isopropylmalate dehydrogenase activity	2 out of 543 genes, 0.4%	3 out of 4831 genes, 0.1%	0.0350126
glutamate decarboxylase activity	2 out of 543 genes, 0.4%	3 out of 4831 genes, 0.1%	0.0350126
D-lactate dehydrogenase (cytochrome) activity	2 out of 543 genes, 0.4%	3 out of 4831 genes, 0.1%	0.0350126
phosphoglycerate mutase activity	2 out of 543 genes, 0.4%	3 out of 4831 genes, 0.1%	0.0350126
serine O-acetyltransferase activity	2 out of 543 genes, 0.4%	3 out of 4831 genes, 0.1%	0.0350126
L,L-diaminopimelate aminotransferase activity	2 out of 543 genes, 0.4%	3 out of 4831 genes, 0.1%	0.0350126
phosphatidylinositol-5-phosphate binding	2 out of 543 genes, 0.4%	3 out of 4831 genes, 0.1%	0.0350126
serine O-acyltransferase activity	2 out of 543 genes, 0.4%	3 out of 4831 genes, 0.1%	0.0350126
O-acetyltransferase activity	2 out of 543 genes, 0.4%	3 out of 4831 genes, 0.1%	0.0350126
malate dehydrogenase (oxaloacetate-decarboxylating) activity	2 out of 543 genes, 0.4%	3 out of 4831 genes, 0.1%	0.0350126
oxidoreductase activity, acting on NAD(P)H, NAD(P) as acceptor	2 out of 543 genes, 0.4%	3 out of 4831 genes, 0.1%	0.0350126
endoribonuclease activity, producing 3'-phosphomonoesters	2 out of 543 genes, 0.4%	3 out of 4831 genes, 0.1%	0.0350126
endonuclease activity, active with either ribo- or deoxyribonucleic acids and producing 3'-phosphomonoesters	2 out of 543 genes, 0.4%	3 out of 4831 genes, 0.1%	0.0350126
oxidoreductase activity, acting on the CH-OH group of donors, cytochrome as acceptor	2 out of 543 genes, 0.4%	3 out of 4831 genes, 0.1%	0.0350126
ribonuclease T2 activity	2 out of 543 genes, 0.4%	3 out of 4831 genes, 0.1%	0.0350126
2,3-diketo-5-methylthiopentyl-1-phosphate enolase activity	2 out of 543 genes, 0.4%	3 out of 4831 genes, 0.1%	0.0350126
2-hydroxy-3-keto-5-methylthiopentenyl-1-phosphate phosphatase activity	2 out of 543 genes, 0.4%	3 out of 4831 genes, 0.1%	0.0350126
acireductone synthase activity	2 out of 543 genes, 0.4%	3 out of 4831 genes, 0.1%	0.0350126
L-aspartate:2-oxoglutarate aminotransferase activity	4 out of 543 genes, 0.7%	12 out of 4831 genes, 0.2%	0.037424
NAD binding	10 out of 543 genes, 1.8%	49 out of 4831 genes, 1.0%	0.0427386
peroxidase activity	13 out of 543 genes, 2.4%	70 out of 4831 genes, 1.4%	0.0456165
oxidoreductase activity, acting on peroxide as acceptor	13 out of 543 genes, 2.4%	70 out of 4831 genes, 1.4%	0.0456165
1-aminocyclopropane-1-carboxylate oxidase activity	4 out of 543 genes, 0.7%	13 out of 4831 genes, 0.3%	0.0493912
nucleotide kinase activity	4 out of 543 genes, 0.7%	13 out of 4831 genes, 0.3%	0.0493912
Biological Process
response to stimulus	417 out of 609 genes, 68.5%	2790 out of 5317 genes, 52.5%	1.29105e-17
response to stress	305 out of 609 genes, 50.1%	1962 out of 5317 genes, 36.9%	1.16779e-12
response to chemical stimulus	279 out of 609 genes, 45.8%	1807 out of 5317 genes, 34.0%	8.62143e-11
response to inorganic substance	181 out of 609 genes, 29.7%	1045 out of 5317 genes, 19.7%	1.46064e-10
response to metal ion	136 out of 609 genes, 22.3%	719 out of 5317 genes, 13.5%	1.56722e-10
response to cadmium ion	123 out of 609 genes, 20.2%	652 out of 5317 genes, 12.3%	1.84474e-09
response to osmotic stress	119 out of 609 genes, 19.5%	659 out of 5317 genes, 12.4%	5.35955e-08
response to abiotic stimulus	232 out of 609 genes, 38.1%	1532 out of 5317 genes, 28.8%	9.4616e-08
response to salt stress	113 out of 609 genes, 18.6%	626 out of 5317 genes, 11.8%	1.29761e-07
response to oxygen-containing compound	166 out of 609 genes, 27.3%	1050 out of 5317 genes, 19.7%	1.11888e-06
single-organism metabolic process	330 out of 609 genes, 54.2%	2430 out of 5317 genes, 45.7%	5.05557e-06
response to oxidative stress	78 out of 609 genes, 12.8%	420 out of 5317 genes, 7.9%	5.26109e-06
response to temperature stimulus	112 out of 609 genes, 18.4%	677 out of 5317 genes, 12.7%	1.34171e-05
response to organic substance	172 out of 609 genes, 28.2%	1142 out of 5317 genes, 21.5%	1.6365e-05
oxoacid metabolic process	174 out of 609 genes, 28.6%	1191 out of 5317 genes, 22.4%	9.09575e-05
organic acid metabolic process	174 out of 609 genes, 28.6%	1192 out of 5317 genes, 22.4%	9.55104e-05
response to zinc ion	22 out of 609 genes, 3.6%	83 out of 5317 genes, 1.6%	0.00010681
carboxylic acid metabolic process	173 out of 609 genes, 28.4%	1189 out of 5317 genes, 22.4%	0.000121798
acetyl-CoA metabolic process	18 out of 609 genes, 3.0%	62 out of 5317 genes, 1.2%	0.000127879
response to hexose stimulus	33 out of 609 genes, 5.4%	153 out of 5317 genes, 2.9%	0.000199664
response to monosaccharide stimulus	33 out of 609 genes, 5.4%	153 out of 5317 genes, 2.9%	0.000199664
acyl-CoA metabolic process	18 out of 609 genes, 3.0%	64 out of 5317 genes, 1.2%	0.00019976
thioester metabolic process	18 out of 609 genes, 3.0%	64 out of 5317 genes, 1.2%	0.00019976
glycolysis	61 out of 609 genes, 10.0%	343 out of 5317 genes, 6.5%	0.000219507
regulation of protein complex disassembly	6 out of 609 genes, 1.0%	10 out of 5317 genes, 0.2%	0.000308427
protein folding	47 out of 609 genes, 7.7%	252 out of 5317 genes, 4.7%	0.000396201
defense response	101 out of 609 genes, 16.6%	648 out of 5317 genes, 12.2%	0.000420683
response to fructose stimulus	29 out of 609 genes, 4.8%	136 out of 5317 genes, 2.6%	0.000586776
small molecule biosynthetic process	134 out of 609 genes, 22.0%	912 out of 5317 genes, 17.2%	0.000613271
alpha-amino acid metabolic process	84 out of 609 genes, 13.8%	527 out of 5317 genes, 9.9%	0.000671257
catabolic process	197 out of 609 genes, 32.3%	1426 out of 5317 genes, 26.8%	0.000747721
arginine catabolic process	4 out of 609 genes, 0.7%	5 out of 5317 genes, 0.1%	0.000775342
hormone biosynthetic process	34 out of 609 genes, 5.6%	171 out of 5317 genes, 3.2%	0.000788008
water transport	35 out of 609 genes, 5.7%	178 out of 5317 genes, 3.3%	0.00081887
fluid transport	35 out of 609 genes, 5.7%	178 out of 5317 genes, 3.3%	0.00081887
hyperosmotic response	37 out of 609 genes, 6.1%	192 out of 5317 genes, 3.6%	0.000871043
indole-containing compound metabolic process	25 out of 609 genes, 4.1%	115 out of 5317 genes, 2.2%	0.00102848
response to biotic stimulus	109 out of 609 genes, 17.9%	730 out of 5317 genes, 13.7%	0.00124241
response to organic cyclic compound	51 out of 609 genes, 8.4%	295 out of 5317 genes, 5.5%	0.00140639
sulfur compound metabolic process	75 out of 609 genes, 12.3%	472 out of 5317 genes, 8.9%	0.0014525
single-organism biosynthetic process	143 out of 609 genes, 23.5%	1003 out of 5317 genes, 18.9%	0.00146346
response to glucose stimulus	22 out of 609 genes, 3.6%	99 out of 5317 genes, 1.9%	0.0014983
response to heat	41 out of 609 genes, 6.7%	226 out of 5317 genes, 4.3%	0.00161693
response to wounding	31 out of 609 genes, 5.1%	158 out of 5317 genes, 3.0%	0.00166102
secondary metabolic process	76 out of 609 genes, 12.5%	483 out of 5317 genes, 9.1%	0.00178518
secondary metabolite biosynthetic process	47 out of 609 genes, 7.7%	270 out of 5317 genes, 5.1%	0.00185925
alpha-amino acid biosynthetic process	64 out of 609 genes, 10.5%	394 out of 5317 genes, 7.4%	0.00188258
indole-containing compound biosynthetic process	23 out of 609 genes, 3.8%	107 out of 5317 genes, 2.0%	0.0018895
cellular amino acid metabolic process	109 out of 609 genes, 17.9%	739 out of 5317 genes, 13.9%	0.00192513
response to UV	25 out of 609 genes, 4.1%	120 out of 5317 genes, 2.3%	0.00194155
oxidation-reduction process	130 out of 609 genes, 21.3%	907 out of 5317 genes, 17.1%	0.00207325
Golgi organization	42 out of 609 genes, 6.9%	236 out of 5317 genes, 4.4%	0.0020883
response to phenylpropanoid	4 out of 609 genes, 0.7%	6 out of 5317 genes, 0.1%	0.00211498
cysteine biosynthetic process	37 out of 609 genes, 6.1%	203 out of 5317 genes, 3.8%	0.00247489
response to hydrogen peroxide	38 out of 609 genes, 6.2%	210 out of 5317 genes, 3.9%	0.00248349
response to reactive oxygen species	48 out of 609 genes, 7.9%	281 out of 5317 genes, 5.3%	0.00249347
response to hormone stimulus	86 out of 609 genes, 14.1%	566 out of 5317 genes, 10.6%	0.00258477
ethylene metabolic process	11 out of 609 genes, 1.8%	38 out of 5317 genes, 0.7%	0.00268173
ethylene biosynthetic process	11 out of 609 genes, 1.8%	38 out of 5317 genes, 0.7%	0.00268173
cellular alkene metabolic process	11 out of 609 genes, 1.8%	38 out of 5317 genes, 0.7%	0.00268173
alkene biosynthetic process	11 out of 609 genes, 1.8%	38 out of 5317 genes, 0.7%	0.00268173
olefin metabolic process	11 out of 609 genes, 1.8%	38 out of 5317 genes, 0.7%	0.00268173
olefin biosynthetic process	11 out of 609 genes, 1.8%	38 out of 5317 genes, 0.7%	0.00268173
response to cyclopentenone	13 out of 609 genes, 2.1%	49 out of 5317 genes, 0.9%	0.0026927
serine family amino acid biosynthetic process	39 out of 609 genes, 6.4%	218 out of 5317 genes, 4.1%	0.00270692
sulfur compound biosynthetic process	66 out of 609 genes, 10.8%	415 out of 5317 genes, 7.8%	0.00275354
response to endogenous stimulus	92 out of 609 genes, 15.1%	614 out of 5317 genes, 11.5%	0.00280484
acetyl-CoA biosynthetic process	6 out of 609 genes, 1.0%	14 out of 5317 genes, 0.3%	0.00294365
generation of precursor metabolites and energy	87 out of 609 genes, 14.3%	577 out of 5317 genes, 10.9%	0.00306203
abscisic acid mediated signaling pathway	13 out of 609 genes, 2.1%	50 out of 5317 genes, 0.9%	0.00326739
organic substance catabolic process	180 out of 609 genes, 29.6%	1326 out of 5317 genes, 24.9%	0.00335194
serine family amino acid metabolic process	46 out of 609 genes, 7.6%	271 out of 5317 genes, 5.1%	0.00346063
organic acid biosynthetic process	105 out of 609 genes, 17.2%	721 out of 5317 genes, 13.6%	0.00359442
carboxylic acid biosynthetic process	105 out of 609 genes, 17.2%	721 out of 5317 genes, 13.6%	0.00359442
defense response to fungus, incompatible interaction	9 out of 609 genes, 1.5%	29 out of 5317 genes, 0.5%	0.00386174
monocarboxylic acid metabolic process	94 out of 609 genes, 15.4%	637 out of 5317 genes, 12.0%	0.00401935
hormone metabolic process	34 out of 609 genes, 5.6%	188 out of 5317 genes, 3.5%	0.00415159
thioester biosynthetic process	6 out of 609 genes, 1.0%	15 out of 5317 genes, 0.3%	0.00443723
acyl-CoA biosynthetic process	6 out of 609 genes, 1.0%	15 out of 5317 genes, 0.3%	0.00443723
positive regulation of protein complex disassembly	4 out of 609 genes, 0.7%	7 out of 5317 genes, 0.1%	0.00448906
cysteine metabolic process	37 out of 609 genes, 6.1%	210 out of 5317 genes, 3.9%	0.00448932
response to salicylic acid stimulus	28 out of 609 genes, 4.6%	148 out of 5317 genes, 2.8%	0.00469935
organonitrogen compound metabolic process	177 out of 609 genes, 29.1%	1311 out of 5317 genes, 24.7%	0.00470679
translational elongation	13 out of 609 genes, 2.1%	52 out of 5317 genes, 1.0%	0.0047157
response to ethylene stimulus	19 out of 609 genes, 3.1%	89 out of 5317 genes, 1.7%	0.00492321
response to carbohydrate stimulus	45 out of 609 genes, 7.4%	269 out of 5317 genes, 5.1%	0.00505013
positive regulation of cellular protein metabolic process	7 out of 609 genes, 1.1%	20 out of 5317 genes, 0.4%	0.00507358
positive regulation of protein metabolic process	7 out of 609 genes, 1.1%	20 out of 5317 genes, 0.4%	0.00507358
cellular catabolic process	136 out of 609 genes, 22.3%	978 out of 5317 genes, 18.4%	0.00519461
regulation of translational termination	3 out of 609 genes, 0.5%	4 out of 5317 genes, 0.1%	0.00547249
translational frameshifting	3 out of 609 genes, 0.5%	4 out of 5317 genes, 0.1%	0.00547249
peptidyl-lysine modification to hypusine	3 out of 609 genes, 0.5%	4 out of 5317 genes, 0.1%	0.00547249
indole phytoalexin biosynthetic process	3 out of 609 genes, 0.5%	4 out of 5317 genes, 0.1%	0.00547249
positive regulation of translational elongation	3 out of 609 genes, 0.5%	4 out of 5317 genes, 0.1%	0.00547249
positive regulation of translational termination	3 out of 609 genes, 0.5%	4 out of 5317 genes, 0.1%	0.00547249
indole phytoalexin metabolic process	3 out of 609 genes, 0.5%	4 out of 5317 genes, 0.1%	0.00547249
hypusine metabolic process	3 out of 609 genes, 0.5%	4 out of 5317 genes, 0.1%	0.00547249
phytoalexin metabolic process	3 out of 609 genes, 0.5%	4 out of 5317 genes, 0.1%	0.00547249
phytoalexin biosynthetic process	3 out of 609 genes, 0.5%	4 out of 5317 genes, 0.1%	0.00547249
malonyl-CoA metabolic process	3 out of 609 genes, 0.5%	4 out of 5317 genes, 0.1%	0.00547249
malonyl-CoA biosynthetic process	3 out of 609 genes, 0.5%	4 out of 5317 genes, 0.1%	0.00547249
sulfur amino acid metabolic process	52 out of 609 genes, 8.5%	323 out of 5317 genes, 6.1%	0.00596169
response to endoplasmic reticulum stress	38 out of 609 genes, 6.2%	221 out of 5317 genes, 4.2%	0.00609733
small molecule metabolic process	236 out of 609 genes, 38.8%	1814 out of 5317 genes, 34.1%	0.00619813
regulation of biological quality	82 out of 609 genes, 13.5%	553 out of 5317 genes, 10.4%	0.00635814
glycosyl compound biosynthetic process	38 out of 609 genes, 6.2%	222 out of 5317 genes, 4.2%	0.00657843
proteasome core complex assembly	32 out of 609 genes, 5.3%	180 out of 5317 genes, 3.4%	0.00694043
response to sucrose stimulus	31 out of 609 genes, 5.1%	173 out of 5317 genes, 3.3%	0.00695247
response to disaccharide stimulus	31 out of 609 genes, 5.1%	173 out of 5317 genes, 3.3%	0.00695247
cellular metabolic compound salvage	37 out of 609 genes, 6.1%	216 out of 5317 genes, 4.1%	0.0071931
homeostatic process	35 out of 609 genes, 5.7%	202 out of 5317 genes, 3.8%	0.00736953
response to cytokinin stimulus	11 out of 609 genes, 1.8%	43 out of 5317 genes, 0.8%	0.00753678
cellular homeostasis	29 out of 609 genes, 4.8%	161 out of 5317 genes, 3.0%	0.00825434
indoleacetic acid metabolic process	19 out of 609 genes, 3.1%	94 out of 5317 genes, 1.8%	0.0090618
indoleacetic acid biosynthetic process	19 out of 609 genes, 3.1%	94 out of 5317 genes, 1.8%	0.0090618
response to other organism	101 out of 609 genes, 16.6%	714 out of 5317 genes, 13.4%	0.0102958
cellular amino acid biosynthetic process	74 out of 609 genes, 12.2%	501 out of 5317 genes, 9.4%	0.0103666
response to topologically incorrect protein	43 out of 609 genes, 7.1%	265 out of 5317 genes, 5.0%	0.010392
response to jasmonic acid stimulus	30 out of 609 genes, 4.9%	171 out of 5317 genes, 3.2%	0.0105906
cellular response to abscisic acid stimulus	13 out of 609 genes, 2.1%	57 out of 5317 genes, 1.1%	0.0106406
photorespiration	34 out of 609 genes, 5.6%	200 out of 5317 genes, 3.8%	0.0109348
sulfur amino acid biosynthetic process	45 out of 609 genes, 7.4%	281 out of 5317 genes, 5.3%	0.0111881
phytosteroid biosynthetic process	15 out of 609 genes, 2.5%	70 out of 5317 genes, 1.3%	0.011391
brassinosteroid biosynthetic process	15 out of 609 genes, 2.5%	70 out of 5317 genes, 1.3%	0.011391
proteasome assembly	35 out of 609 genes, 5.7%	208 out of 5317 genes, 3.9%	0.0115738
response to misfolded protein	35 out of 609 genes, 5.7%	208 out of 5317 genes, 3.9%	0.0115738
heat acclimation	13 out of 609 genes, 2.1%	58 out of 5317 genes, 1.1%	0.0123251
jasmonic acid and ethylene-dependent systemic resistance, ethylene mediated signaling pathway	3 out of 609 genes, 0.5%	5 out of 5317 genes, 0.1%	0.0125182
oxygen transport	3 out of 609 genes, 0.5%	5 out of 5317 genes, 0.1%	0.0125182
pyrimidine-containing compound catabolic process	3 out of 609 genes, 0.5%	5 out of 5317 genes, 0.1%	0.0125182
coenzyme biosynthetic process	24 out of 609 genes, 3.9%	131 out of 5317 genes, 2.5%	0.0126233
phenylpropanoid biosynthetic process	24 out of 609 genes, 3.9%	131 out of 5317 genes, 2.5%	0.0126233
pyrimidine nucleobase catabolic process	2 out of 609 genes, 0.3%	2 out of 5317 genes, 0.0%	0.0130999
uracil catabolic process	2 out of 609 genes, 0.3%	2 out of 5317 genes, 0.0%	0.0130999
camalexin biosynthetic process	2 out of 609 genes, 0.3%	2 out of 5317 genes, 0.0%	0.0130999
lysine biosynthetic process via diaminopimelate, diaminopimelate-aminotransferase pathway	2 out of 609 genes, 0.3%	2 out of 5317 genes, 0.0%	0.0130999
camalexin metabolic process	2 out of 609 genes, 0.3%	2 out of 5317 genes, 0.0%	0.0130999
priming of cellular response to stress	2 out of 609 genes, 0.3%	2 out of 5317 genes, 0.0%	0.0130999
auxin biosynthetic process	19 out of 609 genes, 3.1%	98 out of 5317 genes, 1.8%	0.0140826
sterol biosynthetic process	19 out of 609 genes, 3.1%	98 out of 5317 genes, 1.8%	0.0140826
sterol metabolic process	19 out of 609 genes, 3.1%	99 out of 5317 genes, 1.9%	0.0156289
regulation of immune system process	33 out of 609 genes, 5.4%	198 out of 5317 genes, 3.7%	0.015998
single-organism carbohydrate catabolic process	84 out of 609 genes, 13.8%	590 out of 5317 genes, 11.1%	0.0163038
carbohydrate catabolic process	87 out of 609 genes, 14.3%	614 out of 5317 genes, 11.5%	0.0164011
phytosteroid metabolic process	15 out of 609 genes, 2.5%	73 out of 5317 genes, 1.4%	0.0166255
brassinosteroid metabolic process	15 out of 609 genes, 2.5%	73 out of 5317 genes, 1.4%	0.0166255
cellular hormone metabolic process	19 out of 609 genes, 3.1%	100 out of 5317 genes, 1.9%	0.0173051
plant-type ovary development	16 out of 609 genes, 2.6%	80 out of 5317 genes, 1.5%	0.0175046
ovule development	16 out of 609 genes, 2.6%	80 out of 5317 genes, 1.5%	0.0175046
regulation of response to stimulus	47 out of 609 genes, 7.7%	304 out of 5317 genes, 5.7%	0.0178861
glucose catabolic process	80 out of 609 genes, 13.1%	561 out of 5317 genes, 10.6%	0.0182389
hexose catabolic process	80 out of 609 genes, 13.1%	561 out of 5317 genes, 10.6%	0.0182389
monosaccharide catabolic process	80 out of 609 genes, 13.1%	561 out of 5317 genes, 10.6%	0.0182389
defense response, incompatible interaction	45 out of 609 genes, 7.4%	290 out of 5317 genes, 5.5%	0.0190727
cellular response to stimulus	144 out of 609 genes, 23.6%	1082 out of 5317 genes, 20.3%	0.0193267
chemical homeostasis	20 out of 609 genes, 3.3%	108 out of 5317 genes, 2.0%	0.0193859
purine nucleoside biosynthetic process	14 out of 609 genes, 2.3%	68 out of 5317 genes, 1.3%	0.0199673
purine ribonucleoside biosynthetic process	14 out of 609 genes, 2.3%	68 out of 5317 genes, 1.3%	0.0199673
leucine biosynthetic process	4 out of 609 genes, 0.7%	10 out of 5317 genes, 0.2%	0.0203251
positive regulation of translation	4 out of 609 genes, 0.7%	10 out of 5317 genes, 0.2%	0.0203251
nitrate transport	18 out of 609 genes, 3.0%	95 out of 5317 genes, 1.8%	0.0207325
branched-chain amino acid metabolic process	10 out of 609 genes, 1.6%	43 out of 5317 genes, 0.8%	0.0207706
defense response to fungus	29 out of 609 genes, 4.8%	173 out of 5317 genes, 3.3%	0.021413
cellular response to stress	81 out of 609 genes, 13.3%	573 out of 5317 genes, 10.8%	0.0214829
nucleotide phosphorylation	5 out of 609 genes, 0.8%	15 out of 5317 genes, 0.3%	0.0218669
auxin homeostasis	3 out of 609 genes, 0.5%	6 out of 5317 genes, 0.1%	0.0229214
gas transport	3 out of 609 genes, 0.5%	6 out of 5317 genes, 0.1%	0.0229214
regulation of defense response to fungus	3 out of 609 genes, 0.5%	6 out of 5317 genes, 0.1%	0.0229214
regulation of protein depolymerization	3 out of 609 genes, 0.5%	6 out of 5317 genes, 0.1%	0.0229214
regulation of defense response to fungus, incompatible interaction	3 out of 609 genes, 0.5%	6 out of 5317 genes, 0.1%	0.0229214
monocarboxylic acid biosynthetic process	46 out of 609 genes, 7.6%	301 out of 5317 genes, 5.7%	0.0230043
regulation of innate immune response	32 out of 609 genes, 5.3%	196 out of 5317 genes, 3.7%	0.0230678
regulation of immune response	32 out of 609 genes, 5.3%	196 out of 5317 genes, 3.7%	0.0230678
inorganic anion transport	22 out of 609 genes, 3.6%	124 out of 5317 genes, 2.3%	0.0233406
cofactor metabolic process	58 out of 609 genes, 9.5%	394 out of 5317 genes, 7.4%	0.0236051
pigmentation	13 out of 609 genes, 2.1%	63 out of 5317 genes, 1.2%	0.0240106
pigment accumulation	13 out of 609 genes, 2.1%	63 out of 5317 genes, 1.2%	0.0240106
pigment accumulation in response to UV light	13 out of 609 genes, 2.1%	63 out of 5317 genes, 1.2%	0.0240106
pigment accumulation in tissues in response to UV light	13 out of 609 genes, 2.1%	63 out of 5317 genes, 1.2%	0.0240106
pigment accumulation in tissues	13 out of 609 genes, 2.1%	63 out of 5317 genes, 1.2%	0.0240106
anthocyanin accumulation in tissues in response to UV light	13 out of 609 genes, 2.1%	63 out of 5317 genes, 1.2%	0.0240106
organonitrogen compound biosynthetic process	115 out of 609 genes, 18.9%	851 out of 5317 genes, 16.0%	0.024319
response to abscisic acid stimulus	38 out of 609 genes, 6.2%	242 out of 5317 genes, 4.6%	0.0251274
response to nitrate	18 out of 609 genes, 3.0%	97 out of 5317 genes, 1.8%	0.0252296
regulation of response to stress	38 out of 609 genes, 6.2%	244 out of 5317 genes, 4.6%	0.0282379
glutamine family amino acid catabolic process	5 out of 609 genes, 0.8%	16 out of 5317 genes, 0.3%	0.0288869
cell wall macromolecule catabolic process	5 out of 609 genes, 0.8%	16 out of 5317 genes, 0.3%	0.0288869
coenzyme metabolic process	51 out of 609 genes, 8.4%	344 out of 5317 genes, 6.5%	0.0290139
valine metabolic process	4 out of 609 genes, 0.7%	11 out of 5317 genes, 0.2%	0.0291041
cellular response to alcohol	15 out of 609 genes, 2.5%	78 out of 5317 genes, 1.5%	0.0292137
response to high light intensity	29 out of 609 genes, 4.8%	178 out of 5317 genes, 3.3%	0.0303297
regulation of defense response	37 out of 609 genes, 6.1%	238 out of 5317 genes, 4.5%	0.0308675
fatty acid metabolic process	40 out of 609 genes, 6.6%	261 out of 5317 genes, 4.9%	0.031318
salicylic acid mediated signaling pathway	23 out of 609 genes, 3.8%	135 out of 5317 genes, 2.5%	0.0319335
cellular response to salicylic acid stimulus	23 out of 609 genes, 3.8%	135 out of 5317 genes, 2.5%	0.0319335
nucleoside biosynthetic process	15 out of 609 genes, 2.5%	79 out of 5317 genes, 1.5%	0.0324047
ribonucleoside biosynthetic process	15 out of 609 genes, 2.5%	79 out of 5317 genes, 1.5%	0.0324047
cellular response to lipid	19 out of 609 genes, 3.1%	107 out of 5317 genes, 2.0%	0.0332501
flower development	36 out of 609 genes, 5.9%	232 out of 5317 genes, 4.4%	0.0337433
S-glycoside metabolic process	27 out of 609 genes, 4.4%	165 out of 5317 genes, 3.1%	0.0340603
glycosinolate metabolic process	27 out of 609 genes, 4.4%	165 out of 5317 genes, 3.1%	0.0340603
glucosinolate metabolic process	27 out of 609 genes, 4.4%	165 out of 5317 genes, 3.1%	0.0340603
multidimensional cell growth	13 out of 609 genes, 2.1%	66 out of 5317 genes, 1.2%	0.0341285
regulation of hormone levels	40 out of 609 genes, 6.6%	263 out of 5317 genes, 4.9%	0.034887
defense response to bacterium	43 out of 609 genes, 7.1%	286 out of 5317 genes, 5.4%	0.0349129
systemic acquired resistance	36 out of 609 genes, 5.9%	233 out of 5317 genes, 4.4%	0.035716
positive regulation of protein phosphorylation	2 out of 609 genes, 0.3%	3 out of 5317 genes, 0.1%	0.0363076
acetyl-CoA biosynthetic process from pyruvate	2 out of 609 genes, 0.3%	3 out of 5317 genes, 0.1%	0.0363076
positive regulation of phosphorus metabolic process	2 out of 609 genes, 0.3%	3 out of 5317 genes, 0.1%	0.0363076
triglyceride biosynthetic process	2 out of 609 genes, 0.3%	3 out of 5317 genes, 0.1%	0.0363076
arginine catabolic process to glutamate	2 out of 609 genes, 0.3%	3 out of 5317 genes, 0.1%	0.0363076
regulation of actin filament depolymerization	2 out of 609 genes, 0.3%	3 out of 5317 genes, 0.1%	0.0363076
negative regulation of actin filament depolymerization	2 out of 609 genes, 0.3%	3 out of 5317 genes, 0.1%	0.0363076
negative regulation of actin filament polymerization	2 out of 609 genes, 0.3%	3 out of 5317 genes, 0.1%	0.0363076
activation of protein kinase activity	2 out of 609 genes, 0.3%	3 out of 5317 genes, 0.1%	0.0363076
positive regulation of kinase activity	2 out of 609 genes, 0.3%	3 out of 5317 genes, 0.1%	0.0363076
positive regulation of phosphorylation	2 out of 609 genes, 0.3%	3 out of 5317 genes, 0.1%	0.0363076
negative regulation of protein complex disassembly	2 out of 609 genes, 0.3%	3 out of 5317 genes, 0.1%	0.0363076
positive regulation of protein kinase activity	2 out of 609 genes, 0.3%	3 out of 5317 genes, 0.1%	0.0363076
positive regulation of phosphate metabolic process	2 out of 609 genes, 0.3%	3 out of 5317 genes, 0.1%	0.0363076
nucleobase catabolic process	2 out of 609 genes, 0.3%	3 out of 5317 genes, 0.1%	0.0363076
neutral lipid biosynthetic process	2 out of 609 genes, 0.3%	3 out of 5317 genes, 0.1%	0.0363076
acylglycerol biosynthetic process	2 out of 609 genes, 0.3%	3 out of 5317 genes, 0.1%	0.0363076
nitrile metabolic process	2 out of 609 genes, 0.3%	3 out of 5317 genes, 0.1%	0.0363076
actin filament capping	2 out of 609 genes, 0.3%	3 out of 5317 genes, 0.1%	0.0363076
nitrile biosynthetic process	2 out of 609 genes, 0.3%	3 out of 5317 genes, 0.1%	0.0363076
regulation of stomatal closure	2 out of 609 genes, 0.3%	3 out of 5317 genes, 0.1%	0.0363076
negative regulation of protein depolymerization	2 out of 609 genes, 0.3%	3 out of 5317 genes, 0.1%	0.0363076
regulation of stomatal complex patterning	2 out of 609 genes, 0.3%	3 out of 5317 genes, 0.1%	0.0363076
regulation of stomatal complex development	2 out of 609 genes, 0.3%	3 out of 5317 genes, 0.1%	0.0363076
innate immune response	51 out of 609 genes, 8.4%	349 out of 5317 genes, 6.6%	0.0366994
adenosine salvage	3 out of 609 genes, 0.5%	7 out of 5317 genes, 0.1%	0.0367457
ornithine metabolic process	3 out of 609 genes, 0.5%	7 out of 5317 genes, 0.1%	0.0367457
coenzyme A metabolic process	3 out of 609 genes, 0.5%	7 out of 5317 genes, 0.1%	0.0367457
coenzyme A biosynthetic process	3 out of 609 genes, 0.5%	7 out of 5317 genes, 0.1%	0.0367457
peptidyl-lysine modification	3 out of 609 genes, 0.5%	7 out of 5317 genes, 0.1%	0.0367457
nucleoside bisphosphate biosynthetic process	3 out of 609 genes, 0.5%	7 out of 5317 genes, 0.1%	0.0367457
ribonucleoside bisphosphate biosynthetic process	3 out of 609 genes, 0.5%	7 out of 5317 genes, 0.1%	0.0367457
purine nucleoside bisphosphate biosynthetic process	3 out of 609 genes, 0.5%	7 out of 5317 genes, 0.1%	0.0367457
pyridoxal phosphate metabolic process	3 out of 609 genes, 0.5%	7 out of 5317 genes, 0.1%	0.0367457
pyridoxal phosphate biosynthetic process	3 out of 609 genes, 0.5%	7 out of 5317 genes, 0.1%	0.0367457
adenosine metabolic process	3 out of 609 genes, 0.5%	7 out of 5317 genes, 0.1%	0.0367457
adenosine biosynthetic process	3 out of 609 genes, 0.5%	7 out of 5317 genes, 0.1%	0.0367457
actin filament bundle assembly	3 out of 609 genes, 0.5%	7 out of 5317 genes, 0.1%	0.0367457
response to trehalose-6-phosphate stimulus	3 out of 609 genes, 0.5%	7 out of 5317 genes, 0.1%	0.0367457
cleavage involved in rRNA processing	5 out of 609 genes, 0.8%	17 out of 5317 genes, 0.3%	0.0371804
endonucleolytic cleavage involved in rRNA processing	5 out of 609 genes, 0.8%	17 out of 5317 genes, 0.3%	0.0371804
isocitrate metabolic process	5 out of 609 genes, 0.8%	17 out of 5317 genes, 0.3%	0.0371804
arginine metabolic process	5 out of 609 genes, 0.8%	17 out of 5317 genes, 0.3%	0.0371804
tricarboxylic acid metabolic process	5 out of 609 genes, 0.8%	17 out of 5317 genes, 0.3%	0.0371804
RNA phosphodiester bond hydrolysis	5 out of 609 genes, 0.8%	17 out of 5317 genes, 0.3%	0.0371804
RNA phosphodiester bond hydrolysis, endonucleolytic	5 out of 609 genes, 0.8%	17 out of 5317 genes, 0.3%	0.0371804
glucosamine-containing compound metabolic process	5 out of 609 genes, 0.8%	17 out of 5317 genes, 0.3%	0.0371804
response to auxin stimulus	21 out of 609 genes, 3.4%	123 out of 5317 genes, 2.3%	0.0384001
hexose metabolic process	90 out of 609 genes, 14.8%	662 out of 5317 genes, 12.5%	0.0393102
auxin metabolic process	19 out of 609 genes, 3.1%	109 out of 5317 genes, 2.1%	0.0393593
response to light intensity	31 out of 609 genes, 5.1%	197 out of 5317 genes, 3.7%	0.0394297
cortical cytoskeleton organization	4 out of 609 genes, 0.7%	12 out of 5317 genes, 0.2%	0.0397988
cytoplasmic microtubule organization	4 out of 609 genes, 0.7%	12 out of 5317 genes, 0.2%	0.0397988
cortical microtubule organization	4 out of 609 genes, 0.7%	12 out of 5317 genes, 0.2%	0.0397988
immune system process	57 out of 609 genes, 9.4%	398 out of 5317 genes, 7.5%	0.0399498
anthocyanin-containing compound biosynthetic process	6 out of 609 genes, 1.0%	23 out of 5317 genes, 0.4%	0.040475
protein targeting to membrane	27 out of 609 genes, 4.4%	168 out of 5317 genes, 3.2%	0.0415775
floral organ development	29 out of 609 genes, 4.8%	183 out of 5317 genes, 3.4%	0.0418542
immune response	51 out of 609 genes, 8.4%	352 out of 5317 genes, 6.6%	0.0420162
histone H3-K9 methylation	13 out of 609 genes, 2.1%	68 out of 5317 genes, 1.3%	0.0423817
glucose metabolic process	86 out of 609 genes, 14.1%	632 out of 5317 genes, 11.9%	0.0426719
floral whorl development	26 out of 609 genes, 4.3%	161 out of 5317 genes, 3.0%	0.0427095
response to alcohol	40 out of 609 genes, 6.6%	267 out of 5317 genes, 5.0%	0.0429561
cell redox homeostasis	14 out of 609 genes, 2.3%	75 out of 5317 genes, 1.4%	0.0431173
response to lipid	43 out of 609 genes, 7.1%	291 out of 5317 genes, 5.5%	0.0447443
glutamate metabolic process	5 out of 609 genes, 0.8%	18 out of 5317 genes, 0.3%	0.0467899
hexose biosynthetic process	39 out of 609 genes, 6.4%	261 out of 5317 genes, 4.9%	0.0468164
multi-organism process	104 out of 609 genes, 17.1%	782 out of 5317 genes, 14.7%	0.0469793
regulation of plant-type hypersensitive response	27 out of 609 genes, 4.4%	170 out of 5317 genes, 3.2%	0.0472327
ion transport	60 out of 609 genes, 9.9%	427 out of 5317 genes, 8.0%	0.0494011
response to fungus	36 out of 609 genes, 5.9%	239 out of 5317 genes, 4.5%	0.0494554
ubiquitin-dependent protein catabolic process	40 out of 609 genes, 6.6%	270 out of 5317 genes, 5.1%	0.0498794
Na100-VS-Na200
Cellular Component
cytosol	308 out of 642 genes, 48.0%	2085 out of 5817 genes, 35.8%	1.5123e-11
vacuole	130 out of 642 genes, 20.2%	769 out of 5817 genes, 13.2%	8.34369e-08
cytoplasmic part	514 out of 642 genes, 80.1%	4240 out of 5817 genes, 72.9%	5.36472e-06
extracellular region	134 out of 642 genes, 20.9%	865 out of 5817 genes, 14.9%	8.5073e-06
vacuolar membrane	80 out of 642 genes, 12.5%	469 out of 5817 genes, 8.1%	2.78482e-05
vacuolar part	80 out of 642 genes, 12.5%	470 out of 5817 genes, 8.1%	3.01337e-05
cell periphery	236 out of 642 genes, 36.8%	1732 out of 5817 genes, 29.8%	3.25594e-05
cytosolic ribosome	45 out of 642 genes, 7.0%	232 out of 5817 genes, 4.0%	9.09939e-05
cytosolic part	49 out of 642 genes, 7.6%	262 out of 5817 genes, 4.5%	0.000115869
apoplast	66 out of 642 genes, 10.3%	389 out of 5817 genes, 6.7%	0.000173879
organelle membrane	109 out of 642 genes, 17.0%	721 out of 5817 genes, 12.4%	0.000199763
cell junction	118 out of 642 genes, 18.4%	801 out of 5817 genes, 13.8%	0.00031361
membrane	297 out of 642 genes, 46.3%	2322 out of 5817 genes, 39.9%	0.000316214
cell-cell junction	117 out of 642 genes, 18.2%	799 out of 5817 genes, 13.7%	0.000427571
plasmodesma	117 out of 642 genes, 18.2%	799 out of 5817 genes, 13.7%	0.000427571
symplast	117 out of 642 genes, 18.2%	799 out of 5817 genes, 13.7%	0.000427571
cytoplasm	548 out of 642 genes, 85.4%	4683 out of 5817 genes, 80.5%	0.000436142
plasma membrane	188 out of 642 genes, 29.3%	1397 out of 5817 genes, 24.0%	0.000671515
plant-type vacuole membrane	9 out of 642 genes, 1.4%	26 out of 5817 genes, 0.4%	0.00126769
cell wall	85 out of 642 genes, 13.2%	567 out of 5817 genes, 9.7%	0.00142266
external encapsulating structure	85 out of 642 genes, 13.2%	569 out of 5817 genes, 9.8%	0.00158413
non-membrane-bounded organelle	94 out of 642 genes, 14.6%	646 out of 5817 genes, 11.1%	0.00207828
intracellular non-membrane-bounded organelle	94 out of 642 genes, 14.6%	646 out of 5817 genes, 11.1%	0.00207828
nucleolus	51 out of 642 genes, 7.9%	315 out of 5817 genes, 5.4%	0.00274641
ribosome	48 out of 642 genes, 7.5%	294 out of 5817 genes, 5.1%	0.00305918
Golgi apparatus	99 out of 642 genes, 15.4%	695 out of 5817 genes, 11.9%	0.00312666
mitochondrial membrane	29 out of 642 genes, 4.5%	157 out of 5817 genes, 2.7%	0.00342006
intracellular organelle part	253 out of 642 genes, 39.4%	2008 out of 5817 genes, 34.5%	0.00348847
organelle part	253 out of 642 genes, 39.4%	2009 out of 5817 genes, 34.5%	0.00359297
protein phosphatase type 2A complex	5 out of 642 genes, 0.8%	11 out of 5817 genes, 0.2%	0.00421745
mitochondrial envelope	31 out of 642 genes, 4.8%	175 out of 5817 genes, 3.0%	0.00485538
proton-transporting two-sector ATPase complex	11 out of 642 genes, 1.7%	43 out of 5817 genes, 0.7%	0.0057165
macromolecular complex	142 out of 642 genes, 22.1%	1073 out of 5817 genes, 18.4%	0.00718528
mitochondrial part	36 out of 642 genes, 5.6%	218 out of 5817 genes, 3.7%	0.00809938
membrane-enclosed lumen	64 out of 642 genes, 10.0%	435 out of 5817 genes, 7.5%	0.00849416
nuclear lumen	56 out of 642 genes, 8.7%	372 out of 5817 genes, 6.4%	0.00852811
cytosolic large ribosomal subunit	16 out of 642 genes, 2.5%	77 out of 5817 genes, 1.3%	0.00875401
plant-type vacuole	13 out of 642 genes, 2.0%	58 out of 5817 genes, 1.0%	0.0091675
ribosomal subunit	28 out of 642 genes, 4.4%	161 out of 5817 genes, 2.8%	0.00930287
mitochondrion	127 out of 642 genes, 19.8%	956 out of 5817 genes, 16.4%	0.00993707
mitochondrial respiratory chain complex I	11 out of 642 genes, 1.7%	47 out of 5817 genes, 0.8%	0.0115193
extrinsic to endoplasmic reticulum membrane	2 out of 642 genes, 0.3%	2 out of 5817 genes, 0.0%	0.0121638
ribonucleoprotein complex	52 out of 642 genes, 8.1%	348 out of 5817 genes, 6.0%	0.0127144
plant-type cell wall	39 out of 642 genes, 6.1%	248 out of 5817 genes, 4.3%	0.01334
organelle lumen	62 out of 642 genes, 9.7%	429 out of 5817 genes, 7.4%	0.0138376
intracellular organelle lumen	62 out of 642 genes, 9.7%	429 out of 5817 genes, 7.4%	0.0138376
organelle envelope	90 out of 642 genes, 14.0%	657 out of 5817 genes, 11.3%	0.0139822
envelope	90 out of 642 genes, 14.0%	658 out of 5817 genes, 11.3%	0.0145329
mitochondrial inner membrane	23 out of 642 genes, 3.6%	131 out of 5817 genes, 2.3%	0.0156409
NADH dehydrogenase complex	11 out of 642 genes, 1.7%	49 out of 5817 genes, 0.8%	0.0157319
respiratory chain complex I	11 out of 642 genes, 1.7%	49 out of 5817 genes, 0.8%	0.0157319
proton-transporting ATP synthase complex	7 out of 642 genes, 1.1%	26 out of 5817 genes, 0.4%	0.0194668
protein serine/threonine phosphatase complex	6 out of 642 genes, 0.9%	21 out of 5817 genes, 0.4%	0.0224453
plastid envelope	61 out of 642 genes, 9.5%	438 out of 5817 genes, 7.5%	0.0296376
mitochondrial membrane part	20 out of 642 genes, 3.1%	117 out of 5817 genes, 2.0%	0.0301178
cytosolic small ribosomal subunit	11 out of 642 genes, 1.7%	54 out of 5817 genes, 0.9%	0.0312007
vacuolar proton-transporting V-type ATPase, V0 domain	2 out of 642 genes, 0.3%	3 out of 5817 genes, 0.1%	0.0338139
mitochondrial proton-transporting ATP synthase complex	6 out of 642 genes, 0.9%	23 out of 5817 genes, 0.4%	0.034546
proton-transporting two-sector ATPase complex, catalytic domain	6 out of 642 genes, 0.9%	23 out of 5817 genes, 0.4%	0.034546
actin cytoskeleton	5 out of 642 genes, 0.8%	18 out of 5817 genes, 0.3%	0.0407672
phragmoplast	9 out of 642 genes, 1.4%	43 out of 5817 genes, 0.7%	0.0418335
organelle inner membrane	24 out of 642 genes, 3.7%	152 out of 5817 genes, 2.6%	0.0438358
respiratory chain	14 out of 642 genes, 2.2%	78 out of 5817 genes, 1.3%	0.044261
stromule	10 out of 642 genes, 1.6%	51 out of 5817 genes, 0.9%	0.0490828
Molecular Function
tetrapyrrole binding	27 out of 545 genes, 5.0%	122 out of 4831 genes, 2.5%	0.0003754
voltage-gated ion channel activity	6 out of 545 genes, 1.1%	12 out of 4831 genes, 0.2%	0.00101942
voltage-gated channel activity	6 out of 545 genes, 1.1%	12 out of 4831 genes, 0.2%	0.00101942
gated channel activity	6 out of 545 genes, 1.1%	12 out of 4831 genes, 0.2%	0.00101942
ion gated channel activity	6 out of 545 genes, 1.1%	12 out of 4831 genes, 0.2%	0.00101942
heme binding	23 out of 545 genes, 4.2%	107 out of 4831 genes, 2.2%	0.00152452
succinate-CoA ligase activity	4 out of 545 genes, 0.7%	6 out of 4831 genes, 0.1%	0.00199458
voltage-gated anion channel activity	5 out of 545 genes, 0.9%	10 out of 4831 genes, 0.2%	0.00278495
calmodulin binding	12 out of 545 genes, 2.2%	45 out of 4831 genes, 0.9%	0.003254
S-methyltransferase activity	4 out of 545 genes, 0.7%	7 out of 4831 genes, 0.1%	0.00424004
anion channel activity	5 out of 545 genes, 0.9%	11 out of 4831 genes, 0.2%	0.00463654
MAP kinase activity	3 out of 545 genes, 0.6%	4 out of 4831 genes, 0.1%	0.00523379
succinate-CoA ligase (GDP-forming) activity	3 out of 545 genes, 0.6%	4 out of 4831 genes, 0.1%	0.00523379
fatty-acyl-CoA reductase (alcohol-forming) activity	3 out of 545 genes, 0.6%	4 out of 4831 genes, 0.1%	0.00523379
cation binding	147 out of 545 genes, 27.0%	1090 out of 4831 genes, 22.6%	0.00583953
monovalent inorganic cation transmembrane transporter activity	15 out of 545 genes, 2.8%	68 out of 4831 genes, 1.4%	0.00753625
acid-thiol ligase activity	6 out of 545 genes, 1.1%	17 out of 4831 genes, 0.4%	0.0083317
ligase activity, forming carbon-sulfur bonds	7 out of 545 genes, 1.3%	22 out of 4831 genes, 0.5%	0.00837225
copper ion binding	38 out of 545 genes, 7.0%	231 out of 4831 genes, 4.8%	0.0097371
peroxidase activity	15 out of 545 genes, 2.8%	70 out of 4831 genes, 1.4%	0.00991366
oxidoreductase activity, acting on peroxide as acceptor	15 out of 545 genes, 2.8%	70 out of 4831 genes, 1.4%	0.00991366
hydrogen ion transmembrane transporter activity	14 out of 545 genes, 2.6%	64 out of 4831 genes, 1.3%	0.0104265
ion channel activity	6 out of 545 genes, 1.1%	18 out of 4831 genes, 0.4%	0.0113307
5-methyltetrahydropteroyltriglutamate-homocysteine S-methyltransferase activity	3 out of 545 genes, 0.6%	5 out of 4831 genes, 0.1%	0.0119894
aminoacylase activity	3 out of 545 genes, 0.6%	5 out of 4831 genes, 0.1%	0.0119894
succinate-CoA ligase (ADP-forming) activity	3 out of 545 genes, 0.6%	5 out of 4831 genes, 0.1%	0.0119894
methionine synthase activity	3 out of 545 genes, 0.6%	5 out of 4831 genes, 0.1%	0.0119894
hydrogen-translocating pyrophosphatase activity	3 out of 545 genes, 0.6%	5 out of 4831 genes, 0.1%	0.0119894
lipoxygenase activity	3 out of 545 genes, 0.6%	5 out of 4831 genes, 0.1%	0.0119894
5-methyltetrahydrofolate-dependent methyltransferase activity	3 out of 545 genes, 0.6%	5 out of 4831 genes, 0.1%	0.0119894
5-methyltetrahydropteroyltri-L-glutamate-dependent methyltransferase activity	3 out of 545 genes, 0.6%	5 out of 4831 genes, 0.1%	0.0119894
antioxidant activity	19 out of 545 genes, 3.5%	98 out of 4831 genes, 2.0%	0.0120176
12-oxophytodienoate reductase activity	2 out of 545 genes, 0.4%	2 out of 4831 genes, 0.0%	0.0127061
guiding stereospecific synthesis activity	2 out of 545 genes, 0.4%	2 out of 4831 genes, 0.0%	0.0127061
lysophosphatidic acid phosphatase activity	2 out of 545 genes, 0.4%	2 out of 4831 genes, 0.0%	0.0127061
metal ion binding	134 out of 545 genes, 24.6%	1005 out of 4831 genes, 20.8%	0.0131035
channel activity	8 out of 545 genes, 1.5%	30 out of 4831 genes, 0.6%	0.015336
passive transmembrane transporter activity	8 out of 545 genes, 1.5%	30 out of 4831 genes, 0.6%	0.015336
substrate-specific channel activity	8 out of 545 genes, 1.5%	30 out of 4831 genes, 0.6%	0.015336
proton-transporting ATP synthase activity, rotational mechanism	7 out of 545 genes, 1.3%	25 out of 4831 genes, 0.5%	0.017505
phosphatidylinositol phosphate binding	4 out of 545 genes, 0.7%	10 out of 4831 genes, 0.2%	0.0192849
CoA-ligase activity	5 out of 545 genes, 0.9%	15 out of 4831 genes, 0.3%	0.0205612
carbohydrate derivative binding	5 out of 545 genes, 0.9%	15 out of 4831 genes, 0.3%	0.0205612
phosphatidylinositol-4,5-bisphosphate binding	3 out of 545 genes, 0.6%	6 out of 4831 genes, 0.1%	0.0219842
lipase activity	9 out of 545 genes, 1.7%	39 out of 4831 genes, 0.8%	0.0264511
phospholipase activity	6 out of 545 genes, 1.1%	22 out of 4831 genes, 0.5%	0.0308547
FMN binding	6 out of 545 genes, 1.1%	22 out of 4831 genes, 0.5%	0.0308547
metallopeptidase activity	12 out of 545 genes, 2.2%	60 out of 4831 genes, 1.2%	0.0330999
inorganic cation transmembrane transporter activity	16 out of 545 genes, 2.9%	88 out of 4831 genes, 1.8%	0.0351408
3-methyl-2-oxobutanoate dehydrogenase (2-methylpropanoyl-transferring) activity	2 out of 545 genes, 0.4%	3 out of 4831 genes, 0.1%	0.0352607
glutamate decarboxylase activity	2 out of 545 genes, 0.4%	3 out of 4831 genes, 0.1%	0.0352607
methionine adenosyltransferase activity	2 out of 545 genes, 0.4%	3 out of 4831 genes, 0.1%	0.0352607
ribulose-phosphate 3-epimerase activity	2 out of 545 genes, 0.4%	3 out of 4831 genes, 0.1%	0.0352607
glutathione peroxidase activity	3 out of 545 genes, 0.6%	7 out of 4831 genes, 0.1%	0.0352923
phosphoenolpyruvate carboxykinase activity	3 out of 545 genes, 0.6%	7 out of 4831 genes, 0.1%	0.0352923
phosphoric diester hydrolase activity	7 out of 545 genes, 1.3%	29 out of 4831 genes, 0.6%	0.0382926
ion transmembrane transporter activity	23 out of 545 genes, 4.2%	141 out of 4831 genes, 2.9%	0.042446
calcium ion binding	17 out of 545 genes, 3.1%	98 out of 4831 genes, 2.0%	0.0454551
chitin binding	4 out of 545 genes, 0.7%	13 out of 4831 genes, 0.3%	0.0499672
O-acyltransferase activity	4 out of 545 genes, 0.7%	13 out of 4831 genes, 0.3%	0.0499672
1-aminocyclopropane-1-carboxylate oxidase activity	4 out of 545 genes, 0.7%	13 out of 4831 genes, 0.3%	0.0499672
hydroxymethyl-, formyl- and related transferase activity	4 out of 545 genes, 0.7%	13 out of 4831 genes, 0.3%	0.0499672
Biological Process
response to osmotic stress	124 out of 597 genes, 20.8%	659 out of 5317 genes, 12.4%	4.82329e-10
response to salt stress	118 out of 597 genes, 19.8%	626 out of 5317 genes, 11.8%	1.28139e-09
response to stress	285 out of 597 genes, 47.7%	1962 out of 5317 genes, 36.9%	5.83471e-09
response to metal ion	127 out of 597 genes, 21.3%	719 out of 5317 genes, 13.5%	1.88653e-08
response to stimulus	376 out of 597 genes, 63.0%	2790 out of 5317 genes, 52.5%	2.56332e-08
response to cadmium ion	117 out of 597 genes, 19.6%	652 out of 5317 genes, 12.3%	3.19569e-08
response to inorganic substance	164 out of 597 genes, 27.5%	1045 out of 5317 genes, 19.7%	5.55278e-07
response to abiotic stimulus	222 out of 597 genes, 37.2%	1532 out of 5317 genes, 28.8%	1.65413e-06
response to biotic stimulus	118 out of 597 genes, 19.8%	730 out of 5317 genes, 13.7%	8.67765e-06
response to other organism	114 out of 597 genes, 19.1%	714 out of 5317 genes, 13.4%	2.30828e-05
response to chemical stimulus	247 out of 597 genes, 41.4%	1807 out of 5317 genes, 34.0%	3.89493e-05
multi-organism process	120 out of 597 genes, 20.1%	782 out of 5317 genes, 14.7%	8.75893e-05
response to molecule of fungal origin	8 out of 597 genes, 1.3%	16 out of 5317 genes, 0.3%	0.0001364
response to wounding	33 out of 597 genes, 5.5%	158 out of 5317 genes, 3.0%	0.000258465
regulation of protein complex disassembly	6 out of 597 genes, 1.0%	10 out of 5317 genes, 0.2%	0.000275914
Golgi organization	44 out of 597 genes, 7.4%	236 out of 5317 genes, 4.4%	0.000395614
hyperosmotic response	37 out of 597 genes, 6.2%	192 out of 5317 genes, 3.6%	0.000595702
biosynthetic process	312 out of 597 genes, 52.3%	2443 out of 5317 genes, 45.9%	0.000604089
response to zinc ion	20 out of 597 genes, 3.4%	83 out of 5317 genes, 1.6%	0.000650128
glycolysis	58 out of 597 genes, 9.7%	343 out of 5317 genes, 6.5%	0.000711618
jasmonic acid metabolic process	18 out of 597 genes, 3.0%	72 out of 5317 genes, 1.4%	0.000751608
response to bacterium	58 out of 597 genes, 9.7%	348 out of 5317 genes, 6.5%	0.00102771
hyperosmotic salinity response	12 out of 597 genes, 2.0%	40 out of 5317 genes, 0.8%	0.00103182
jasmonic acid biosynthetic process	17 out of 597 genes, 2.8%	68 out of 5317 genes, 1.3%	0.00104619
generation of precursor metabolites and energy	88 out of 597 genes, 14.7%	577 out of 5317 genes, 10.9%	0.00109942
hydrogen transport	13 out of 597 genes, 2.2%	46 out of 5317 genes, 0.9%	0.0011976
proton transport	13 out of 597 genes, 2.2%	46 out of 5317 genes, 0.9%	0.0011976
single-organism metabolic process	308 out of 597 genes, 51.6%	2430 out of 5317 genes, 45.7%	0.00127696
energy coupled proton transport, down electrochemical gradient	9 out of 597 genes, 1.5%	26 out of 5317 genes, 0.5%	0.00143105
ATP synthesis coupled proton transport	9 out of 597 genes, 1.5%	26 out of 5317 genes, 0.5%	0.00143105
secondary metabolic process	75 out of 597 genes, 12.6%	483 out of 5317 genes, 9.1%	0.00159299
response to ethylene stimulus	20 out of 597 genes, 3.4%	89 out of 5317 genes, 1.7%	0.00164881
cellular response to salt stress	6 out of 597 genes, 1.0%	13 out of 5317 genes, 0.2%	0.00167467
response to fungus	42 out of 597 genes, 7.0%	239 out of 5317 genes, 4.5%	0.00182451
regulation of protein depolymerization	4 out of 597 genes, 0.7%	6 out of 5317 genes, 0.1%	0.0019605
defense response	95 out of 597 genes, 15.9%	648 out of 5317 genes, 12.2%	0.00252708
cellular response to osmotic stress	6 out of 597 genes, 1.0%	14 out of 5317 genes, 0.3%	0.00265538
organic substance biosynthetic process	291 out of 597 genes, 48.7%	2312 out of 5317 genes, 43.5%	0.00345978
ATP biosynthetic process	11 out of 597 genes, 1.8%	40 out of 5317 genes, 0.8%	0.00356409
carboxylic acid metabolic process	160 out of 597 genes, 26.8%	1189 out of 5317 genes, 22.4%	0.00382067
nucleoside triphosphate biosynthetic process	12 out of 597 genes, 2.0%	46 out of 5317 genes, 0.9%	0.00382689
RNA methylation	30 out of 597 genes, 5.0%	163 out of 5317 genes, 3.1%	0.00396599
defense response to bacterium	47 out of 597 genes, 7.9%	286 out of 5317 genes, 5.4%	0.00405686
oxoacid metabolic process	160 out of 597 genes, 26.8%	1191 out of 5317 genes, 22.4%	0.00410318
cellular response to UV	4 out of 597 genes, 0.7%	7 out of 5317 genes, 0.1%	0.00416928
positive regulation of protein complex disassembly	4 out of 597 genes, 0.7%	7 out of 5317 genes, 0.1%	0.00416928
organic acid metabolic process	160 out of 597 genes, 26.8%	1192 out of 5317 genes, 22.4%	0.00425123
regulation of stomatal movement	9 out of 597 genes, 1.5%	30 out of 5317 genes, 0.6%	0.00434522
cellular biosynthetic process	280 out of 597 genes, 46.9%	2226 out of 5317 genes, 41.9%	0.00474352
negative regulation of protein complex assembly	3 out of 597 genes, 0.5%	4 out of 5317 genes, 0.1%	0.00516436
negative regulation of protein polymerization	3 out of 597 genes, 0.5%	4 out of 5317 genes, 0.1%	0.00516436
negative regulation of cytoskeleton organization	3 out of 597 genes, 0.5%	4 out of 5317 genes, 0.1%	0.00516436
positive regulation of response to stimulus	11 out of 597 genes, 1.8%	43 out of 5317 genes, 0.8%	0.00649203
response to UV	23 out of 597 genes, 3.9%	120 out of 5317 genes, 2.3%	0.00666588
catabolic process	186 out of 597 genes, 31.2%	1426 out of 5317 genes, 26.8%	0.00692088
carbohydrate catabolic process	88 out of 597 genes, 14.7%	614 out of 5317 genes, 11.5%	0.00697792
cortical cytoskeleton organization	5 out of 597 genes, 0.8%	12 out of 5317 genes, 0.2%	0.00708186
cytoplasmic microtubule organization	5 out of 597 genes, 0.8%	12 out of 5317 genes, 0.2%	0.00708186
cortical microtubule organization	5 out of 597 genes, 0.8%	12 out of 5317 genes, 0.2%	0.00708186
alpha-amino acid metabolic process	77 out of 597 genes, 12.9%	527 out of 5317 genes, 9.9%	0.00717669
organic substance catabolic process	174 out of 597 genes, 29.1%	1326 out of 5317 genes, 24.9%	0.00732348
response to water deprivation	30 out of 597 genes, 5.0%	170 out of 5317 genes, 3.2%	0.00740458
protein-chromophore linkage	4 out of 597 genes, 0.7%	8 out of 5317 genes, 0.2%	0.00760298
response to herbivore	4 out of 597 genes, 0.7%	8 out of 5317 genes, 0.2%	0.00760298
energy coupled proton transmembrane transport, against electrochemical gradient	8 out of 597 genes, 1.3%	27 out of 5317 genes, 0.5%	0.0076721
ATP hydrolysis coupled proton transport	8 out of 597 genes, 1.3%	27 out of 5317 genes, 0.5%	0.0076721
purine nucleoside triphosphate biosynthetic process	11 out of 597 genes, 1.8%	44 out of 5317 genes, 0.8%	0.00780335
ribonucleoside triphosphate biosynthetic process	11 out of 597 genes, 1.8%	44 out of 5317 genes, 0.8%	0.00780335
purine ribonucleoside triphosphate biosynthetic process	11 out of 597 genes, 1.8%	44 out of 5317 genes, 0.8%	0.00780335
response to UV-B	11 out of 597 genes, 1.8%	44 out of 5317 genes, 0.8%	0.00780335
abscisic acid mediated signaling pathway	12 out of 597 genes, 2.0%	50 out of 5317 genes, 0.9%	0.00786081
water transport	31 out of 597 genes, 5.2%	178 out of 5317 genes, 3.3%	0.00794468
fluid transport	31 out of 597 genes, 5.2%	178 out of 5317 genes, 3.3%	0.00794468
purine-containing compound biosynthetic process	22 out of 597 genes, 3.7%	115 out of 5317 genes, 2.2%	0.00805093
photorespiration	34 out of 597 genes, 5.7%	200 out of 5317 genes, 3.8%	0.00814411
glycosyl compound biosynthetic process	37 out of 597 genes, 6.2%	222 out of 5317 genes, 4.2%	0.00817595
hexose biosynthetic process	42 out of 597 genes, 7.0%	261 out of 5317 genes, 4.9%	0.00929599
alpha-amino acid catabolic process	27 out of 597 genes, 4.5%	152 out of 5317 genes, 2.9%	0.0098641
single-organism carbohydrate catabolic process	84 out of 597 genes, 14.1%	590 out of 5317 genes, 11.1%	0.00994755
organonitrogen compound biosynthetic process	116 out of 597 genes, 19.4%	851 out of 5317 genes, 16.0%	0.0101651
response to water stimulus	30 out of 597 genes, 5.0%	174 out of 5317 genes, 3.3%	0.0102939
vacuole organization	13 out of 597 genes, 2.2%	58 out of 5317 genes, 1.1%	0.0105063
plasma membrane ATP synthesis coupled proton transport	6 out of 597 genes, 1.0%	18 out of 5317 genes, 0.3%	0.0110914
cellular amino acid metabolic process	102 out of 597 genes, 17.1%	739 out of 5317 genes, 13.9%	0.0113168
glucose catabolic process	80 out of 597 genes, 13.4%	561 out of 5317 genes, 10.6%	0.0113745
hexose catabolic process	80 out of 597 genes, 13.4%	561 out of 5317 genes, 10.6%	0.0113745
monosaccharide catabolic process	80 out of 597 genes, 13.4%	561 out of 5317 genes, 10.6%	0.0113745
purine nucleotide biosynthetic process	20 out of 597 genes, 3.4%	105 out of 5317 genes, 2.0%	0.0117601
cellular glucose homeostasis	3 out of 597 genes, 0.5%	5 out of 5317 genes, 0.1%	0.011835
induced systemic resistance	3 out of 597 genes, 0.5%	5 out of 5317 genes, 0.1%	0.011835
hexose mediated signaling	3 out of 597 genes, 0.5%	5 out of 5317 genes, 0.1%	0.011835
drought recovery	3 out of 597 genes, 0.5%	5 out of 5317 genes, 0.1%	0.011835
glucose mediated signaling pathway	3 out of 597 genes, 0.5%	5 out of 5317 genes, 0.1%	0.011835
cellular response to monosaccharide stimulus	3 out of 597 genes, 0.5%	5 out of 5317 genes, 0.1%	0.011835
cellular response to hexose stimulus	3 out of 597 genes, 0.5%	5 out of 5317 genes, 0.1%	0.011835
cellular response to glucose stimulus	3 out of 597 genes, 0.5%	5 out of 5317 genes, 0.1%	0.011835
small molecule metabolic process	229 out of 597 genes, 38.4%	1814 out of 5317 genes, 34.1%	0.0119122
regulation of anion transport	8 out of 597 genes, 1.3%	29 out of 5317 genes, 0.5%	0.0121265
gluconeogenesis	41 out of 597 genes, 6.9%	258 out of 5317 genes, 4.9%	0.0124383
mitochondrial membrane organization	2 out of 597 genes, 0.3%	2 out of 5317 genes, 0.0%	0.0125883
camalexin biosynthetic process	2 out of 597 genes, 0.3%	2 out of 5317 genes, 0.0%	0.0125883
regulation of fatty acid beta-oxidation	2 out of 597 genes, 0.3%	2 out of 5317 genes, 0.0%	0.0125883
regulation of fatty acid oxidation	2 out of 597 genes, 0.3%	2 out of 5317 genes, 0.0%	0.0125883
camalexin metabolic process	2 out of 597 genes, 0.3%	2 out of 5317 genes, 0.0%	0.0125883
cellular response to copper ion	2 out of 597 genes, 0.3%	2 out of 5317 genes, 0.0%	0.0125883
regulation of photorespiration	2 out of 597 genes, 0.3%	2 out of 5317 genes, 0.0%	0.0125883
priming of cellular response to stress	2 out of 597 genes, 0.3%	2 out of 5317 genes, 0.0%	0.0125883
response to temperature stimulus	94 out of 597 genes, 15.7%	677 out of 5317 genes, 12.7%	0.0128275
response to organic substance	150 out of 597 genes, 25.1%	1142 out of 5317 genes, 21.5%	0.0131663
response to alcohol	42 out of 597 genes, 7.0%	267 out of 5317 genes, 5.0%	0.0136028
hormone biosynthetic process	29 out of 597 genes, 4.9%	171 out of 5317 genes, 3.2%	0.0143661
RNA modification	32 out of 597 genes, 5.4%	193 out of 5317 genes, 3.6%	0.0143847
indole-containing compound biosynthetic process	20 out of 597 genes, 3.4%	107 out of 5317 genes, 2.0%	0.0143946
aerobic respiration	17 out of 597 genes, 2.8%	87 out of 5317 genes, 1.6%	0.0151711
lipoate metabolic process	10 out of 597 genes, 1.7%	42 out of 5317 genes, 0.8%	0.0155339
cellular respiration	20 out of 597 genes, 3.4%	108 out of 5317 genes, 2.0%	0.0158759
energy derivation by oxidation of organic compounds	22 out of 597 genes, 3.7%	122 out of 5317 genes, 2.3%	0.0158804
cellular amino acid catabolic process	27 out of 597 genes, 4.5%	158 out of 5317 genes, 3.0%	0.0161866
secondary metabolite biosynthetic process	42 out of 597 genes, 7.0%	270 out of 5317 genes, 5.1%	0.0163031
purine nucleoside biosynthetic process	14 out of 597 genes, 2.3%	68 out of 5317 genes, 1.3%	0.0170244
purine ribonucleoside biosynthetic process	14 out of 597 genes, 2.3%	68 out of 5317 genes, 1.3%	0.0170244
monosaccharide biosynthetic process	42 out of 597 genes, 7.0%	271 out of 5317 genes, 5.1%	0.0172945
response to auxin stimulus	22 out of 597 genes, 3.7%	123 out of 5317 genes, 2.3%	0.017373
one-carbon metabolic process	8 out of 597 genes, 1.3%	31 out of 5317 genes, 0.6%	0.0182355
response to abscisic acid stimulus	38 out of 597 genes, 6.4%	242 out of 5317 genes, 4.6%	0.0188799
positive regulation of cell communication	6 out of 597 genes, 1.0%	20 out of 5317 genes, 0.4%	0.0190661
cellular modified amino acid metabolic process	19 out of 597 genes, 3.2%	103 out of 5317 genes, 1.9%	0.0191801
cellular amino acid biosynthetic process	71 out of 597 genes, 11.9%	501 out of 5317 genes, 9.4%	0.0192205
cellular modified amino acid biosynthetic process	14 out of 597 genes, 2.3%	69 out of 5317 genes, 1.3%	0.0192351
organic acid biosynthetic process	98 out of 597 genes, 16.4%	721 out of 5317 genes, 13.6%	0.0195867
carboxylic acid biosynthetic process	98 out of 597 genes, 16.4%	721 out of 5317 genes, 13.6%	0.0195867
divalent metal ion transport	24 out of 597 genes, 4.0%	139 out of 5317 genes, 2.6%	0.0200844
divalent inorganic cation transport	24 out of 597 genes, 4.0%	139 out of 5317 genes, 2.6%	0.0200844
cellular homeostasis	27 out of 597 genes, 4.5%	161 out of 5317 genes, 3.0%	0.0203813
glucose metabolic process	87 out of 597 genes, 14.6%	632 out of 5317 genes, 11.9%	0.0203908
sulfur compound biosynthetic process	60 out of 597 genes, 10.1%	415 out of 5317 genes, 7.8%	0.0208133
glycine metabolic process	14 out of 597 genes, 2.3%	70 out of 5317 genes, 1.3%	0.0216564
fertilization	3 out of 597 genes, 0.5%	6 out of 5317 genes, 0.1%	0.0217094
double fertilization forming a zygote and endosperm	3 out of 597 genes, 0.5%	6 out of 5317 genes, 0.1%	0.0217094
glucose homeostasis	3 out of 597 genes, 0.5%	6 out of 5317 genes, 0.1%	0.0217094
S-adenosylmethionine metabolic process	3 out of 597 genes, 0.5%	6 out of 5317 genes, 0.1%	0.0217094
cellular response to UV-B	3 out of 597 genes, 0.5%	6 out of 5317 genes, 0.1%	0.0217094
cellular response to abscisic acid stimulus	12 out of 597 genes, 2.0%	57 out of 5317 genes, 1.1%	0.0221368
response to lipid	44 out of 597 genes, 7.4%	291 out of 5317 genes, 5.5%	0.0224393
response to nutrient levels	21 out of 597 genes, 3.5%	119 out of 5317 genes, 2.2%	0.0228113
cellular metabolic compound salvage	34 out of 597 genes, 5.7%	216 out of 5317 genes, 4.1%	0.0246603
cellular response to alcohol	15 out of 597 genes, 2.5%	78 out of 5317 genes, 1.5%	0.0249145
ion transport	61 out of 597 genes, 10.2%	427 out of 5317 genes, 8.0%	0.0249657
monovalent inorganic cation transport	17 out of 597 genes, 2.8%	92 out of 5317 genes, 1.7%	0.0254699
cation transport	48 out of 597 genes, 8.0%	325 out of 5317 genes, 6.1%	0.0260137
organic acid catabolic process	44 out of 597 genes, 7.4%	294 out of 5317 genes, 5.5%	0.0263354
carboxylic acid catabolic process	44 out of 597 genes, 7.4%	294 out of 5317 genes, 5.5%	0.0263354
aging	13 out of 597 genes, 2.2%	65 out of 5317 genes, 1.2%	0.0263571
serine family amino acid metabolic process	41 out of 597 genes, 6.9%	271 out of 5317 genes, 5.1%	0.0267292
seed coat development	4 out of 597 genes, 0.7%	11 out of 5317 genes, 0.2%	0.0272372
toxin metabolic process	24 out of 597 genes, 4.0%	143 out of 5317 genes, 2.7%	0.0274924
toxin catabolic process	24 out of 597 genes, 4.0%	143 out of 5317 genes, 2.7%	0.0274924
nucleoside biosynthetic process	15 out of 597 genes, 2.5%	79 out of 5317 genes, 1.5%	0.0276941
ribonucleoside biosynthetic process	15 out of 597 genes, 2.5%	79 out of 5317 genes, 1.5%	0.0276941
aromatic amino acid family metabolic process	29 out of 597 genes, 4.9%	181 out of 5317 genes, 3.4%	0.0293216
cellular response to nutrient levels	20 out of 597 genes, 3.4%	115 out of 5317 genes, 2.2%	0.0298523
indole-containing compound metabolic process	20 out of 597 genes, 3.4%	115 out of 5317 genes, 2.2%	0.0298523
indoleacetic acid metabolic process	17 out of 597 genes, 2.8%	94 out of 5317 genes, 1.8%	0.0308105
indoleacetic acid biosynthetic process	17 out of 597 genes, 2.8%	94 out of 5317 genes, 1.8%	0.0308105
response to cold	56 out of 597 genes, 9.4%	392 out of 5317 genes, 7.4%	0.0309826
metal ion transport	36 out of 597 genes, 6.0%	236 out of 5317 genes, 4.4%	0.0326226
monocarboxylic acid metabolic process	86 out of 597 genes, 14.4%	637 out of 5317 genes, 12.0%	0.0328902
hexose metabolic process	89 out of 597 genes, 14.9%	662 out of 5317 genes, 12.5%	0.0332081
small molecule biosynthetic process	119 out of 597 genes, 19.9%	912 out of 5317 genes, 17.2%	0.0333882
calcium ion transport	18 out of 597 genes, 3.0%	102 out of 5317 genes, 1.9%	0.0334404
ion transmembrane transport	14 out of 597 genes, 2.3%	74 out of 5317 genes, 1.4%	0.0336686
nitrate transport	17 out of 597 genes, 2.8%	95 out of 5317 genes, 1.8%	0.0337729
alpha-amino acid biosynthetic process	56 out of 597 genes, 9.4%	394 out of 5317 genes, 7.4%	0.0338166
small molecule catabolic process	44 out of 597 genes, 7.4%	299 out of 5317 genes, 5.6%	0.0339966
single-organism catabolic process	44 out of 597 genes, 7.4%	299 out of 5317 genes, 5.6%	0.0339966
cellular response to inorganic substance	5 out of 597 genes, 0.8%	17 out of 5317 genes, 0.3%	0.0344638
cellular response to metal ion	5 out of 597 genes, 0.8%	17 out of 5317 genes, 0.3%	0.0344638
primary metabolic process	438 out of 597 genes, 73.4%	3727 out of 5317 genes, 70.1%	0.0345886
carbohydrate metabolic process	162 out of 597 genes, 27.1%	1278 out of 5317 genes, 24.0%	0.0347327
actin polymerization or depolymerization	3 out of 597 genes, 0.5%	7 out of 5317 genes, 0.1%	0.0348645
glycine biosynthetic process from serine	3 out of 597 genes, 0.5%	7 out of 5317 genes, 0.1%	0.0348645
carbohydrate homeostasis	3 out of 597 genes, 0.5%	7 out of 5317 genes, 0.1%	0.0348645
S-adenosylmethionine biosynthetic process	2 out of 597 genes, 0.3%	3 out of 5317 genes, 0.1%	0.0349466
L-phenylalanine catabolic process	2 out of 597 genes, 0.3%	3 out of 5317 genes, 0.1%	0.0349466
deoxyribonucleoside triphosphate biosynthetic process	2 out of 597 genes, 0.3%	3 out of 5317 genes, 0.1%	0.0349466
regulation of actin filament depolymerization	2 out of 597 genes, 0.3%	3 out of 5317 genes, 0.1%	0.0349466
negative regulation of actin filament depolymerization	2 out of 597 genes, 0.3%	3 out of 5317 genes, 0.1%	0.0349466
negative regulation of actin filament polymerization	2 out of 597 genes, 0.3%	3 out of 5317 genes, 0.1%	0.0349466
regulation of microtubule depolymerization	2 out of 597 genes, 0.3%	3 out of 5317 genes, 0.1%	0.0349466
positive regulation of microtubule depolymerization	2 out of 597 genes, 0.3%	3 out of 5317 genes, 0.1%	0.0349466
negative regulation of protein complex disassembly	2 out of 597 genes, 0.3%	3 out of 5317 genes, 0.1%	0.0349466
actin filament capping	2 out of 597 genes, 0.3%	3 out of 5317 genes, 0.1%	0.0349466
cellular heat acclimation	2 out of 597 genes, 0.3%	3 out of 5317 genes, 0.1%	0.0349466
negative regulation of protein depolymerization	2 out of 597 genes, 0.3%	3 out of 5317 genes, 0.1%	0.0349466
positive regulation of protein depolymerization	2 out of 597 genes, 0.3%	3 out of 5317 genes, 0.1%	0.0349466
regulation of stomatal complex patterning	2 out of 597 genes, 0.3%	3 out of 5317 genes, 0.1%	0.0349466
regulation of stomatal complex development	2 out of 597 genes, 0.3%	3 out of 5317 genes, 0.1%	0.0349466
dicarboxylic acid metabolic process	13 out of 597 genes, 2.2%	68 out of 5317 genes, 1.3%	0.0368942
amino acid import	9 out of 597 genes, 1.5%	42 out of 5317 genes, 0.8%	0.0401142
pollen development	17 out of 597 genes, 2.8%	97 out of 5317 genes, 1.8%	0.0403175
response to nitrate	17 out of 597 genes, 2.8%	97 out of 5317 genes, 1.8%	0.0403175
glycine catabolic process	12 out of 597 genes, 2.0%	62 out of 5317 genes, 1.2%	0.0403784
amine metabolic process	41 out of 597 genes, 6.9%	279 out of 5317 genes, 5.2%	0.0405476
cell proliferation	10 out of 597 genes, 1.7%	49 out of 5317 genes, 0.9%	0.0425534
glutamate metabolic process	5 out of 597 genes, 0.8%	18 out of 5317 genes, 0.3%	0.0434531
auxin biosynthetic process	17 out of 597 genes, 2.8%	98 out of 5317 genes, 1.8%	0.0439131
unsaturated fatty acid biosynthetic process	11 out of 597 genes, 1.8%	56 out of 5317 genes, 1.1%	0.0441149
unsaturated fatty acid metabolic process	11 out of 597 genes, 1.8%	56 out of 5317 genes, 1.1%	0.0441149
proteasome core complex assembly	28 out of 597 genes, 4.7%	180 out of 5317 genes, 3.4%	0.0444859
positive regulation of immune system process	6 out of 597 genes, 1.0%	24 out of 5317 genes, 0.5%	0.0450318
positive regulation of innate immune response	6 out of 597 genes, 1.0%	24 out of 5317 genes, 0.5%	0.0450318
positive regulation of immune response	6 out of 597 genes, 1.0%	24 out of 5317 genes, 0.5%	0.0450318
hormone metabolic process	29 out of 597 genes, 4.9%	188 out of 5317 genes, 3.5%	0.045468
organic substance metabolic process	459 out of 597 genes, 76.9%	3933 out of 5317 genes, 74.0%	0.0460338
response to hormone stimulus	76 out of 597 genes, 12.7%	566 out of 5317 genes, 10.6%	0.0485401
vitamin metabolic process	16 out of 597 genes, 2.7%	92 out of 5317 genes, 1.7%	0.0486309
cellular chemical homeostasis	15 out of 597 genes, 2.5%	85 out of 5317 genes, 1.6%	0.0493686
sulfur amino acid metabolic process	46 out of 597 genes, 7.7%	323 out of 5317 genes, 6.1%	0.0498634
