# Supplementary material for: Unraveling the Root Proteome Changes and Its Relationship to Molecular Mechanism Underlying Salt Stress Response in Radish (Raphanus sativus L.)
Source: Front Plant Sci. 2017 Jul 14;8:1192. doi: 10.3389/fpls.2017.01192 (PMC5509946; doi:10.3389/fpls.2017.01192)
Supplement: Table S7 — Significantly enriched KEGG pathways for differential abundance protein species (DAPS). [file Table7.XLSX]

## Sheet: Sheet1
Table S7 Significantly enriched KEGG pathways for differential abundance protein species (DAPS).
CK VS Na100
	Pathway	DAPS with pathway annotation (642)	All protein species with pathway annotation (4560)	p-value	Pathway ID
1	Ribosome	47 (7.32%)	222 (4.87%)	0.00202152	ko03010
2	Phenylalanine metabolism	20 (3.12%)	80 (1.75%)	0.00621616	ko00360
3	Phenylpropanoid biosynthesis	27 (4.21%)	120 (2.63%)	0.0076883	ko00940
4	Oxidative phosphorylation	26 (4.05%)	117 (2.57%)	0.010389	ko00190
5	Cyanoamino acid metabolism	12 (1.87%)	44 (0.96%)	0.0156408	ko00460
6	Glycosphingolipid biosynthesis - globo series	4 (0.62%)	8 (0.18%)	0.0170287	ko00603
7	Glycerolipid metabolism	10 (1.56%)	35 (0.77%)	0.0190829	ko00561
8	Fatty acid metabolism	10 (1.56%)	36 (0.79%)	0.0232001	ko00071
9	Biosynthesis of secondary metabolites	134 (20.87%)	820 (17.98%)	0.0239689	ko01110
10	Glycolysis / Gluconeogenesis	24 (3.74%)	119 (2.61%)	0.0404229	ko00010
11	alpha-Linolenic acid metabolism	8 (1.25%)	29 (0.64%)	0.0420187	ko00592
CK VS Na200		516 DEPs
1	Biosynthesis of secondary metabolites	131 (25.39%)	820 (17.98%)	4.89611e-06	ko01110
2	Pyruvate metabolism	25 (4.84%)	97 (2.13%)	4.81755e-05	ko00620
3	Propanoate metabolism	15 (2.91%)	49 (1.07%)	0.000209769	ko00640
4	Phenylalanine metabolism	20 (3.88%)	80 (1.75%)	0.000422841	ko00360
5	Glycolysis / Gluconeogenesis	26 (5.04%)	119 (2.61%)	0.000614053	ko00010
6	Tyrosine metabolism	12 (2.33%)	41 (0.9%)	0.0013951	ko00350
7	Metabolic pathways	194 (37.6%)	1455 (31.91%)	0.00209651	ko01100
8	Arginine and proline metabolism	18 (3.49%)	80 (1.75%)	0.00293613	ko00330
9	Isoquinoline alkaloid biosynthesis	7 (1.36%)	21 (0.46%)	0.00640914	ko00950
10	Cysteine and methionine metabolism	16 (3.1%)	73 (1.6%)	0.00643739	ko00270
11	beta-Alanine metabolism	10 (1.94%)	37 (0.81%)	0.00646184	ko00410
12	Flavonoid biosynthesis	12 (2.33%)	50 (1.1%)	0.00830552	ko00941
13	Glutathione metabolism	16 (3.1%)	79 (1.73%)	0.0138917	ko00480
14	Fatty acid metabolism	9 (1.74%)	36 (0.79%)	0.0162139	ko00071
15	Citrate cycle (TCA cycle)	14 (2.71%)	68 (1.49%)	0.0180141	ko00020
16	Tropane, piperidine and pyridine alkaloid biosynthesis	7 (1.36%)	28 (0.61%)	0.0325033	ko00960
17	Alanine, aspartate and glutamate metabolism	12 (2.33%)	61 (1.34%)	0.0378678	ko00250
18	Tryptophan metabolism	9 (1.74%)	42 (0.92%)	0.0417651	ko00380
19	Phenylpropanoid biosynthesis	20 (3.88%)	120 (2.63%)	0.0472723	ko00940
20	Phenylalanine, tyrosine and tryptophan biosynthesis	9 (1.74%)	43 (0.94%)	0.0477536	ko00400
Na100 VS Na200		508 DEPs
1	Phenylalanine metabolism	22 (4.33%)	80 (1.75%)	3.70086e-05	ko00360
2	Biosynthesis of secondary metabolites	125 (24.61%)	820 (17.98%)	4.27007e-05	ko01110
3	Metabolic pathways	197 (38.78%)	1455 (31.91%)	0.000302923	ko01100
4	Phenylpropanoid biosynthesis	26 (5.12%)	120 (2.63%)	0.000552129	ko00940
5	Cyanoamino acid metabolism	12 (2.36%)	44 (0.96%)	0.00237459	ko00460
6	Cysteine and methionine metabolism	16 (3.15%)	73 (1.6%)	0.00553199	ko00270
7	Pyruvate metabolism	19 (3.74%)	97 (2.13%)	0.0094314	ko00620
8	Ether lipid metabolism	5 (0.98%)	13 (0.29%)	0.010105	ko00565
9	Glucosinolate biosynthesis	6 (1.18%)	19 (0.42%)	0.0141473	ko00966
10	Oxidative phosphorylation	21 (4.13%)	117 (2.57%)	0.0174549	ko00190
11	Ribosome	35 (6.89%)	222 (4.87%)	0.0196955	ko03010
12	Glycerophospholipid metabolism	9 (1.77%)	41 (0.9%)	0.0332416	ko00564
13	alpha-Linolenic acid metabolism	7 (1.38%)	29 (0.64%)	0.0360427	ko00592
14	Propanoate metabolism	10 (1.97%)	49 (1.07%)	0.0405096	ko00640
